# Supplementary material for: New species and faunistic records of Chironomidae (Diptera, Insecta) from Belize
Source: Zookeys. 2026 Feb 25;1270:223–44. doi: 10.3897/zookeys.1270.178431 (PMC12961402; doi:10.3897/zookeys.1270.178431)
Supplement: XML Treatment for Labrundinia belizensis [file zookeys.1270.178431-treatment1.xml]

<!DOCTYPE tp:taxon-treatment
  PUBLIC "-//TaxonX//DTD Taxonomic Treatment Publishing DTD v0 20100105//EN" "tax-treatment-NSO.dtd">
<tp:taxon-treatment xmlns:tp="http://www.plazi.org/taxpub"><tp:treatment-meta><kwd-group><label>Taxon classification</label><kwd>
                <named-content content-type="kingdom">Animalia</named-content>
              </kwd><kwd>
                <named-content content-type="order">Diptera</named-content>
              </kwd><kwd>
                <named-content content-type="family">Chironomidae</named-content>
              </kwd></kwd-group><mixed-citation publication-type="journal"><person-group><name><surname>Namayandeh</surname><given-names>Armin</given-names></name><name><surname>Vasquez</surname><given-names>Adrian A.</given-names></name></person-group><article-title>New species and faunistic records of <tp:taxon-name><tp:taxon-name-part taxon-name-part-type="family" reg="Chironomidae">Chironomidae</tp:taxon-name-part></tp:taxon-name> (<tp:taxon-name><tp:taxon-name-part taxon-name-part-type="order" reg="Diptera">Diptera</tp:taxon-name-part></tp:taxon-name>, <tp:taxon-name><tp:taxon-name-part taxon-name-part-type="subclass" reg="Insecta">Insecta</tp:taxon-name-part></tp:taxon-name>) from Belize</article-title><source>Zookeys</source><day>25</day><month>02</month><year>2026</year><volume>1270</volume><fpage>223</fpage><lpage>244</lpage><pub-id pub-id-type="doi">10.3897/zookeys.1270.178431</pub-id></mixed-citation></tp:treatment-meta><tp:nomenclature><tp:taxon-name><object-id xmlns:xlink="http://www.w3.org/1999/xlink" content-type="arpha" xlink:type="simple">724A05D2-1D14-5FD0-A952-E4FA4617E983</object-id>
                    		<tp:taxon-name-part taxon-name-part-type="genus" reg="Labrundinia">Labrundinia</tp:taxon-name-part> <tp:taxon-name-part taxon-name-part-type="species" reg="belizensis">belizensis</tp:taxon-name-part>
                    	
                    		<object-id xmlns:xlink="http://www.w3.org/1999/xlink" content-type="zoobank" xlink:type="simple">https://zoobank.org/B1C89947-A80F-4E32-B802-8F068B92E047</object-id>
                    	</tp:taxon-name><tp:taxon-status xmlns:xlink="http://www.w3.org/1999/xlink" xlink:type="simple">sp. nov.</tp:taxon-status><xref ref-type="fig" rid="F3">Fig. 3</xref></tp:nomenclature><tp:treatment-sec sec-type="Type material"><title>Type material.</title><p><bold><italic>Holotype</italic></bold>, • 1 male; Belize: Guanacaste National Park, Belize River; <named-content xmlns:xlink="http://www.w3.org/1999/xlink" content-type="dwc:verbatimCoordinates" xlink:type="simple">17.262083, -88.788134</named-content>; leg. A.A. Vasquez; dep. <abbrev xmlns:xlink="http://www.w3.org/1999/xlink" xlink:title="Arthropod Research Collection, Michigan State University." xlink:type="simple">ARC</abbrev>. <bold><italic>Paratypes</italic></bold>, • 2 males, same as holotype.</p><fig id="F3" position="float" orientation="portrait"><object-id xmlns:xlink="http://www.w3.org/1999/xlink" content-type="doi" xlink:type="simple">10.3897/zookeys.1270.178431.figure3</object-id><object-id xmlns:xlink="http://www.w3.org/1999/xlink" content-type="arpha" xlink:type="simple">FFFC6A15-4C6D-569C-835C-37A98FCE5EF1</object-id><label>Figure 3.</label><caption><p><italic><tp:taxon-name><tp:taxon-name-part taxon-name-part-type="genus" reg="Labrundinia">Labrundinia</tp:taxon-name-part> <tp:taxon-name-part taxon-name-part-type="species" reg="belizensis">belizensis</tp:taxon-name-part></tp:taxon-name></italic> sp. nov. adult male. <bold>A</bold>. Abdominal tergites; <bold>B</bold>. Antenna; <bold>C</bold>. Head; <bold>D</bold>. Thorax; <bold>E</bold>. Wing; <bold>F</bold>. Apex of the fore tibia; <bold>G</bold>. Apex of hind tibia; <bold>H</bold>. Hypopygium. Scale bars: 25 µm.</p></caption><graphic xmlns:xlink="http://www.w3.org/1999/xlink" xlink:href="zookeys-1270-223_article-178431__-g003.jpg" id="oo_1548663.jpg" position="float" orientation="portrait" xlink:type="simple"><uri content-type="original_file" xlink:type="simple">https://binary.pensoft.net/fig/1548663</uri></graphic></fig></tp:treatment-sec><tp:treatment-sec sec-type="Diagnostic characters"><title>Diagnostic characters.</title><p>The adult male of <italic><tp:taxon-name><tp:taxon-name-part taxon-name-part-type="genus" reg="Labrundinia">Labrundinia</tp:taxon-name-part> <tp:taxon-name-part taxon-name-part-type="species" reg="belizensis">belizensis</tp:taxon-name-part></tp:taxon-name></italic> sp. nov. differs from related species by the combination of the following characters: Abdominal tergite I with a faintly greyish-brown mid tergite patch, tergite II with a darker and smaller mid-tergite patch; posterior 2/3<sup>rd</sup> of tergite III with transverse brown band; posterior 1/3<sup>rd</sup> of tergite IV with transverse brown band; tergites V–IX and hypopygium brown; AR 0.89–0.91; eye ratio 1.2–1.4; acrostichals 26; transverse sternapodeme without anterior process.</p></tp:treatment-sec><tp:treatment-sec sec-type="Description"><title>Description.</title><p>Male (<italic>n</italic> = 3; unless otherwise stated). Total length 1.79–2.08, 1.90 mm. Wing length 1.20–1.27, 1.24 mm. Total length/wing length 1.40–1.53, 1.47. Wing length/profemur length 4.08–4.77, 4.43.</p><p><bold><italic>Coloration</italic></bold>. Head, thorax brown. Abdominal tergite I with a faintly greyish-brown mid-tergite patch, tergite II with a darker and smaller mid-tergite patch; posterior 2/3<sup>rd</sup> of tergite III with a transverse brown band; posterior 1/3<sup>rd</sup> of tergite IV with a transverse brown band; tergites and sternites V–IX and hypopygium brown (Fig. <xref ref-type="fig" rid="F3">3A</xref>). Sternites I–III light. Wings greyish brown. Halteres light. Femurs of all legs brown; tibia of all legs with anterior and posterior brown bands.</p><p><bold><italic>Head</italic></bold> (Fig. <xref ref-type="fig" rid="F3">3B, C</xref>). Antenna last flagellomere 258–271, 265 μm long; apical nipple with numerous short microtrichia and 6 sensilla chaetica (Fig. <xref ref-type="fig" rid="F3">3B</xref>); AR 0.89–0.91, 0.90 (<italic>n</italic> = 2); subapical setae missing. Temporal setae 12, including 2 outer verticals and 6 inner verticals, horizontally uniserial, and 4 postorbitals, vertically uniserial (Fig. <xref ref-type="fig" rid="F3">3B</xref>). Eye ratio 1.2–1.4 (2). Tentorium 103–133, 119 μm long. Clypeus 75–92, 84 μm long and 52–64, 60 μm wide (at widest section), bearing 9–15, 12 setae. Cibarial pump 179–180 μm long. Palpomeres 4 and 5 missing in all specimens examined; lengths of palpomeres 1–3 (in μm): 38–41, 40; 37–44, 41; 101–111, 106.</p><p><bold><italic>Thorax</italic></bold> (Fig. <xref ref-type="fig" rid="F3">3D</xref>). Acrostichals 30–34, 32, biserial, starting close to antepronotum reaching near scutellum; dorsocentrals 10–13, 12, irregularly uniserial; prealars 7, stretching close to parapsidal suture; supraalars 2; scutellars 8, uniserial. Antepronotal lobe with 5 basolateral setae.</p><p><bold><italic>Wing</italic></bold> (Fig. <xref ref-type="fig" rid="F3">3E</xref>). Anal lobe reduced. Costal 1.0–1.07 mm long. Distance from vein r-m to arculus 447–466, 456 μm long; R with 24–30, 27 setae; R<sub>1</sub> with 19–27, 23 setae; R<sub>4+5</sub> with 52–64, 58 setae. Brachiolum with 3–4 setae. Squama with 8 setae. VR 0.66–0.69, 0.67.</p><p><bold><italic>Legs</italic></bold> (Fig. <xref ref-type="fig" rid="F3">3F, G</xref>). All tarsal segments missing. For and mid tibia spurs small, with 2 minute inner teeth, 16–20, 18 μm long. Hind tibia spur absent; comb with 7 spines and several dorsolateral long bristles. Fore to hind tibia width (in μm) at apex as follows: 27–30, 29; 24–27, 25; 34–35. Lengths and proportions of leg segments as in Table <xref ref-type="table" rid="T1">1</xref>.</p><table-wrap id="T1" position="float" orientation="portrait"><label>Table 1.</label><caption><p>Male leg lengths (μm) and proportions of <italic><tp:taxon-name><tp:taxon-name-part taxon-name-part-type="genus" reg="Labrundinia">Labrundinia</tp:taxon-name-part> <tp:taxon-name-part taxon-name-part-type="species" reg="belizensis">belizensis</tp:taxon-name-part></tp:taxon-name></italic> sp. nov.</p></caption><table><tbody><tr><th rowspan="1" colspan="1"/><th rowspan="1" colspan="1">
                      <abbrev xmlns:xlink="http://www.w3.org/1999/xlink" xlink:title="femur" xlink:type="simple">fe</abbrev>
                    </th><th rowspan="1" colspan="1">
                      <abbrev xmlns:xlink="http://www.w3.org/1999/xlink" xlink:title="tibia" xlink:type="simple">ti</abbrev>
                    </th><th rowspan="1" colspan="1">ta<sub>1</sub></th><th rowspan="1" colspan="1">ta<sub>2</sub></th><th rowspan="1" colspan="1">ta<sub>3</sub></th><th rowspan="1" colspan="1">ta<sub>4</sub></th><th rowspan="1" colspan="1">ta<sub>5</sub></th><th rowspan="1" colspan="1">
                      <abbrev xmlns:xlink="http://www.w3.org/1999/xlink" xlink:title="Leg Ratio" xlink:type="simple">LR</abbrev>
                    </th><th rowspan="1" colspan="1">
                      <abbrev xmlns:xlink="http://www.w3.org/1999/xlink" xlink:title="Beinverhältnisse" xlink:type="simple">BV</abbrev>
                    </th><th rowspan="1" colspan="1">
                      <abbrev xmlns:xlink="http://www.w3.org/1999/xlink" xlink:title="Schenkel-Shiene-Verhältnis" xlink:type="simple">SV</abbrev>
                    </th></tr><tr><td rowspan="1" colspan="1">P<sub>1</sub></td><td rowspan="1" colspan="1">385–451, 424</td><td rowspan="1" colspan="1">348–378, 358</td><td rowspan="1" colspan="1">–</td><td rowspan="1" colspan="1">–</td><td rowspan="1" colspan="1">–</td><td rowspan="1" colspan="1">–</td><td rowspan="1" colspan="1">–</td><td rowspan="1" colspan="1">–</td><td rowspan="1" colspan="1">–</td><td rowspan="1" colspan="1">–</td></tr><tr><td rowspan="1" colspan="1">P<sub>2</sub></td><td rowspan="1" colspan="1">601–653, 620</td><td rowspan="1" colspan="1">439–507, 471</td><td rowspan="1" colspan="1">–</td><td rowspan="1" colspan="1">–</td><td rowspan="1" colspan="1">–</td><td rowspan="1" colspan="1">–</td><td rowspan="1" colspan="1">–</td><td rowspan="1" colspan="1">–</td><td rowspan="1" colspan="1">–</td><td rowspan="1" colspan="1">–</td></tr><tr><td rowspan="1" colspan="1">P<sub>3</sub></td><td rowspan="1" colspan="1">497–523, 509</td><td rowspan="1" colspan="1">564–570, 567</td><td rowspan="1" colspan="1">–</td><td rowspan="1" colspan="1">–</td><td rowspan="1" colspan="1">–</td><td rowspan="1" colspan="1">–</td><td rowspan="1" colspan="1">–</td><td rowspan="1" colspan="1">–</td><td rowspan="1" colspan="1">–</td><td rowspan="1" colspan="1">–</td></tr></tbody></table></table-wrap><p><bold><italic>Hypopygium</italic></bold> (Fig. <xref ref-type="fig" rid="F3">3H</xref>). Tergite IX with 10–12 anterior setae. Membranous anal point dome-shaped, 27 μm long. Transverse sternapodeme 34–52, 42 μm long, without anterior process. Phallapodeme 51–52 μm long. Gonocoxite 85–103, 92 μm long. GcR 2.0–2.2. Gonostylus narrowing apically, 50–57, 54 μm long; megaseta 10–13, 11 μm long. HR 1.56–1.80, 1.69. HV 3.17–3.70, 3.51.</p></tp:treatment-sec><tp:treatment-sec sec-type="Etymology"><title>Etymology.</title><p>The new species is named after the country of Belize, where it was collected. The suffix -<italic>ensis</italic> is Latin, and it denotes belonging to a location.</p></tp:treatment-sec><tp:treatment-sec sec-type="Remarks"><title>Remarks.</title><p>The coloration of the abdominal tergite of the new species resembles that of <italic><tp:taxon-name><tp:taxon-name-part taxon-name-part-type="genus" reg="Labrundinia">Labrundinia</tp:taxon-name-part> <tp:taxon-name-part taxon-name-part-type="species" reg="costaricae">costaricae</tp:taxon-name-part></tp:taxon-name></italic> Silva, 2014, <italic><tp:taxon-name><tp:taxon-name-part taxon-name-part-type="genus" reg="Labrundinia">Labrundinia</tp:taxon-name-part> <tp:taxon-name-part taxon-name-part-type="species" reg="johannseni">johannseni</tp:taxon-name-part></tp:taxon-name></italic> Beck &amp; Beck, 1966, and <italic><tp:taxon-name><tp:taxon-name-part taxon-name-part-type="genus" reg="Labrundinia">Labrundinia</tp:taxon-name-part> <tp:taxon-name-part taxon-name-part-type="species" reg="neopilosella">neopilosella</tp:taxon-name-part></tp:taxon-name></italic> Beck &amp; Beck, 1966. The pattern of the brown bands of the new species differs on tergites I and II from that of the latter species. The new species also differs from the three related species by a higher eye ratio, a lower number of acrostichals, and a complete lack of the anterior process of the sternapodeme. It also differs from <italic><tp:taxon-name><tp:taxon-name-part taxon-name-part-type="genus" reg="Labrundinia">L.</tp:taxon-name-part> <tp:taxon-name-part taxon-name-part-type="species" reg="johannseni">johannseni</tp:taxon-name-part></tp:taxon-name></italic> and <italic><tp:taxon-name><tp:taxon-name-part taxon-name-part-type="genus" reg="Labrundinia">L.</tp:taxon-name-part> <tp:taxon-name-part taxon-name-part-type="species" reg="neopilosella">neopilosella</tp:taxon-name-part></tp:taxon-name></italic> by a lower AR, and it differs from <italic><tp:taxon-name><tp:taxon-name-part taxon-name-part-type="genus" reg="Labrundinia">L.</tp:taxon-name-part> <tp:taxon-name-part taxon-name-part-type="species" reg="neopilosella">neopilosella</tp:taxon-name-part></tp:taxon-name></italic> by having an anal point without a notch (see <xref ref-type="bibr" rid="B17">da Silva et al. 2014</xref>).</p><sec sec-type="Subfamily Orthocladiinae" id="sec8"><title>Subfamily <tp:taxon-name><tp:taxon-name-part taxon-name-part-type="subfamily" reg="Orthocladiinae">Orthocladiinae</tp:taxon-name-part></tp:taxon-name></title></sec></tp:treatment-sec><ref-list><ref id="B17"><mixed-citation xmlns:xlink="http://www.w3.org/1999/xlink" xlink:type="simple">da Silva FL, Fonseca-Gessner AA, Ekrem T (2014) A taxonomic revision of genus <italic><tp:taxon-name><tp:taxon-name-part taxon-name-part-type="genus">Labrundinia</tp:taxon-name-part></tp:taxon-name></italic> Fittkau, 1962 (<tp:taxon-name><tp:taxon-name-part taxon-name-part-type="order">Diptera</tp:taxon-name-part></tp:taxon-name>: <tp:taxon-name><tp:taxon-name-part taxon-name-part-type="family">Chironomidae</tp:taxon-name-part></tp:taxon-name>: <tp:taxon-name><tp:taxon-name-part taxon-name-part-type="subfamily">Tanypodinae</tp:taxon-name-part></tp:taxon-name>). Zootaxa 3769(1): 1–185. <ext-link xlink:href="10.11646/zootaxa.3769.1.1" ext-link-type="doi" xlink:type="simple">https://doi.org/10.11646/zootaxa.3769.1.1</ext-link></mixed-citation></ref></ref-list></tp:taxon-treatment>
