# Supplementary material for: New species and faunistic records of Chironomidae (Diptera, Insecta) from Belize
Source: Zookeys. 2026 Feb 25;1270:223–44. doi: 10.3897/zookeys.1270.178431 (PMC12961402; doi:10.3897/zookeys.1270.178431)
Supplement: XML Treatment for Cricotopus mayaorum [file zookeys.1270.178431-treatment2.xml]

<!DOCTYPE tp:taxon-treatment
  PUBLIC "-//TaxonX//DTD Taxonomic Treatment Publishing DTD v0 20100105//EN" "tax-treatment-NSO.dtd">
<tp:taxon-treatment xmlns:tp="http://www.plazi.org/taxpub"><tp:treatment-meta><kwd-group><label>Taxon classification</label><kwd>
                <named-content content-type="kingdom">Animalia</named-content>
              </kwd><kwd>
                <named-content content-type="order">Diptera</named-content>
              </kwd><kwd>
                <named-content content-type="family">Chironomidae</named-content>
              </kwd></kwd-group><mixed-citation publication-type="journal"><person-group><name><surname>Namayandeh</surname><given-names>Armin</given-names></name><name><surname>Vasquez</surname><given-names>Adrian A.</given-names></name></person-group><article-title>New species and faunistic records of <tp:taxon-name><tp:taxon-name-part taxon-name-part-type="family" reg="Chironomidae">Chironomidae</tp:taxon-name-part></tp:taxon-name> (<tp:taxon-name><tp:taxon-name-part taxon-name-part-type="order" reg="Diptera">Diptera</tp:taxon-name-part></tp:taxon-name>, <tp:taxon-name><tp:taxon-name-part taxon-name-part-type="subclass" reg="Insecta">Insecta</tp:taxon-name-part></tp:taxon-name>) from Belize</article-title><source>Zookeys</source><day>25</day><month>02</month><year>2026</year><volume>1270</volume><fpage>223</fpage><lpage>244</lpage><pub-id pub-id-type="doi">10.3897/zookeys.1270.178431</pub-id></mixed-citation></tp:treatment-meta><tp:nomenclature><tp:taxon-name><object-id xmlns:xlink="http://www.w3.org/1999/xlink" content-type="arpha" xlink:type="simple">1FDAAE1D-95EB-52A8-887F-A1A7B2FA0629</object-id>
                    		<tp:taxon-name-part taxon-name-part-type="genus" reg="Cricotopus">Cricotopus</tp:taxon-name-part> <tp:taxon-name-part taxon-name-part-type="species" reg="mayaorum">mayaorum</tp:taxon-name-part>
                    	
                    		<object-id xmlns:xlink="http://www.w3.org/1999/xlink" content-type="zoobank" xlink:type="simple">https://zoobank.org/59348F7A-43A9-4633-AD2E-EB8F824E58CC</object-id>
                    	</tp:taxon-name><tp:taxon-status xmlns:xlink="http://www.w3.org/1999/xlink" xlink:type="simple">sp. nov.</tp:taxon-status><xref ref-type="fig" rid="F4">Fig. 4</xref></tp:nomenclature><tp:treatment-sec sec-type="Type material"><title>Type material.</title><p><bold><italic>Holotype</italic></bold> • 1 male; Belize: Guanacaste National Park, Belize River; <named-content xmlns:xlink="http://www.w3.org/1999/xlink" content-type="dwc:verbatimCoordinates" xlink:type="simple">17.263433, -88.786359</named-content>; leg. A.A. Vasquez; dep. <abbrev xmlns:xlink="http://www.w3.org/1999/xlink" xlink:title="Arthropod Research Collection, Michigan State University." xlink:type="simple">ARC</abbrev>.</p></tp:treatment-sec><tp:treatment-sec sec-type="Diagnostic characters"><title>Diagnostic characters.</title><p>The adult male of <italic><tp:taxon-name><tp:taxon-name-part taxon-name-part-type="genus" reg="Cricotopus">C.</tp:taxon-name-part> <tp:taxon-name-part taxon-name-part-type="species" reg="mayaorum">mayaorum</tp:taxon-name-part></tp:taxon-name></italic> sp. nov. can be separated from related species by the combination of the following characters: Microtrichia of posterior scutum numerous and long, giving the appearance of acrostichals; abdominal tergites I, VII–VIII brown. Tergites II–III with pale band on posterior 1/3 and brown band on anterior 2/3. Tergites IV–VI with pale band on the posterior 1/2 and brown band on the anterior 1/2; femurs of all legs brown; posterior 1/5 and anterior 2/5 of fore and mid tibia brown, the mid 3/5 light; the posterior 2/3<sup>rd</sup> of hind tibia brown, remainder light brown; all tarsi light brown; temporal setae 4; gonostylus fusiform, without crista dorsalis.</p></tp:treatment-sec><tp:treatment-sec sec-type="Description"><title>Description.</title><p>Male (<italic>n</italic> = 1). Total length 3.21 mm.</p><p><bold><italic>Coloration</italic></bold>. Head, including antenna brown. Thorax and halteres brown. Abdominal tergites I, VII–VIII brown. Tergites II–III with light band on posterior 1/3<sup>rd</sup> and brown band on anterior 2/3<sup>rd</sup>. Tergites IV–VI with light band on the posterior half and brown band on the anterior half (Fig. <xref ref-type="fig" rid="F4">4A</xref>). Femurs of all legs brown; posterior 1/5<sup>th</sup> and anterior 2/5<sup>th</sup> of fore and mid tibia brown, the mid 3/5<sup>th</sup> light; the posterior 2/3<sup>rd</sup> of hind tibia brown, remainder light brown; all tarsi light brown (Fig. <xref ref-type="fig" rid="F4">4D</xref>).</p><fig id="F4" position="float" orientation="portrait"><object-id xmlns:xlink="http://www.w3.org/1999/xlink" content-type="doi" xlink:type="simple">10.3897/zookeys.1270.178431.figure4</object-id><object-id xmlns:xlink="http://www.w3.org/1999/xlink" content-type="arpha" xlink:type="simple">4D4A2444-1C48-56F6-A44D-9F0474601A80</object-id><label>Figure 4.</label><caption><p><italic><tp:taxon-name><tp:taxon-name-part taxon-name-part-type="genus" reg="Cricotopus">Cricotopus</tp:taxon-name-part> <tp:taxon-name-part taxon-name-part-type="species" reg="mayaorum">mayaorum</tp:taxon-name-part></tp:taxon-name></italic> sp. nov. (<bold>A, B</bold>). <bold>A</bold>. Abdominal tergites; <bold>B</bold>. Head; <bold>C</bold>. Thorax; <bold>D</bold>. Legs, fore leg (1), mid leg (2), hind leg (3); <bold>E</bold>. Hypopygium. Scale bars: 100 µm (<bold>A–C</bold>), 500 µm (<bold>D</bold>).</p></caption><graphic xmlns:xlink="http://www.w3.org/1999/xlink" xlink:href="zookeys-1270-223_article-178431__-g004.jpg" id="oo_1548664.jpg" position="float" orientation="portrait" xlink:type="simple"><uri content-type="original_file" xlink:type="simple">https://binary.pensoft.net/fig/1548664</uri></graphic></fig><p><bold><italic>Head</italic></bold> (Fig. <xref ref-type="fig" rid="F4">4B</xref>). Antenna with 13 flagellomere; last flagellomere with 6 sensilla chaetica, flagellomere 2 and 3 each with a pair of long thin sensilla chaetica; AR 1.27. Eyes hairy, microtrichia surpassing the ommatidia, with short wedge-shaped dorsomedial extension. Temporal setae 4, including 3 outer verticals and 1 inner vertical. Clypeus rectangular, 78 μm long and 109 μm wide, bearing 10 setae. Tentorium 171 μm long. Length of palpomeres (in μm): 60, 46, 71, 116, 173.</p><p><bold><italic>Thorax</italic></bold> (Fig. <xref ref-type="fig" rid="F4">4C</xref>). Acrostichals 10; dorsocentrals 19, irregularly uniserial; prealars 3; scutellars 18, biserial. Antepronotal lobe with 3 basolateral setae. Humeral pit present. Microtrichia of the posterior scutum numerous and long, giving the appearance of acrostichals.</p><p><bold><italic>Wing</italic></bold>. Missing.</p><p><bold><italic>Legs</italic></bold> (Fig. <xref ref-type="fig" rid="F4">4D</xref>). Femur of mid and hind legs with keel. Fore tibia spur missing. Mid tibial spurs 28 and 25 μm long. Hind tibial spurs 61 and 24 μm long. Hind comb with 14 spines. Lengths and proportions of legs as in Table <xref ref-type="table" rid="T2">2</xref>.</p><table-wrap id="T2" position="float" orientation="portrait"><label>Table 2.</label><caption><p>Male leg lengths (μm) and proportions of <italic><tp:taxon-name><tp:taxon-name-part taxon-name-part-type="genus" reg="Cricotopus">Cricotopus</tp:taxon-name-part> <tp:taxon-name-part taxon-name-part-type="species" reg="mayaorum">mayaorum</tp:taxon-name-part></tp:taxon-name></italic> sp. nov.</p></caption><table><tbody><tr><th rowspan="1" colspan="1"/><th rowspan="1" colspan="1">
                      <abbrev xmlns:xlink="http://www.w3.org/1999/xlink" xlink:title="femur" xlink:type="simple">fe</abbrev>
                    </th><th rowspan="1" colspan="1">
                      <abbrev xmlns:xlink="http://www.w3.org/1999/xlink" xlink:title="tibia" xlink:type="simple">ti</abbrev>
                    </th><th rowspan="1" colspan="1">ta<sub>1</sub></th><th rowspan="1" colspan="1">ta<sub>2</sub></th><th rowspan="1" colspan="1">ta<sub>3</sub></th><th rowspan="1" colspan="1">ta<sub>4</sub></th><th rowspan="1" colspan="1">ta<sub>5</sub></th><th rowspan="1" colspan="1">
                      <abbrev xmlns:xlink="http://www.w3.org/1999/xlink" xlink:title="Leg Ratio" xlink:type="simple">LR</abbrev>
                    </th><th rowspan="1" colspan="1">
                      <abbrev xmlns:xlink="http://www.w3.org/1999/xlink" xlink:title="Beinverhältnisse" xlink:type="simple">BV</abbrev>
                    </th><th rowspan="1" colspan="1">
                      <abbrev xmlns:xlink="http://www.w3.org/1999/xlink" xlink:title="Schenkel-Shiene-Verhältnis" xlink:type="simple">SV</abbrev>
                    </th></tr><tr><td rowspan="1" colspan="1">P<sub>1</sub></td><td rowspan="1" colspan="1">728</td><td rowspan="1" colspan="1">917</td><td rowspan="1" colspan="1">589</td><td rowspan="1" colspan="1">286</td><td rowspan="1" colspan="1">226</td><td rowspan="1" colspan="1">168</td><td rowspan="1" colspan="1">96</td><td rowspan="1" colspan="1">0.6</td><td rowspan="1" colspan="1">2.9</td><td rowspan="1" colspan="1">2.8</td></tr><tr><td rowspan="1" colspan="1">P<sub>2</sub></td><td rowspan="1" colspan="1">713</td><td rowspan="1" colspan="1">743</td><td rowspan="1" colspan="1">362</td><td rowspan="1" colspan="1">174</td><td rowspan="1" colspan="1">121</td><td rowspan="1" colspan="1">77</td><td rowspan="1" colspan="1">75</td><td rowspan="1" colspan="1">0.5</td><td rowspan="1" colspan="1">4.1</td><td rowspan="1" colspan="1">4.0</td></tr><tr><td rowspan="1" colspan="1">P<sub>3</sub></td><td rowspan="1" colspan="1">664</td><td rowspan="1" colspan="1">778</td><td rowspan="1" colspan="1">451</td><td rowspan="1" colspan="1">225</td><td rowspan="1" colspan="1">158</td><td rowspan="1" colspan="1">88</td><td rowspan="1" colspan="1">93</td><td rowspan="1" colspan="1">0.6</td><td rowspan="1" colspan="1">3.4</td><td rowspan="1" colspan="1">3.2</td></tr></tbody></table></table-wrap><p><bold><italic>Hypopygium</italic></bold> (Fig. <xref ref-type="fig" rid="F4">4E</xref>). Transverse sternapodeme 119 μm long, with well-developed oral projections. Phallapodeme 47 μm long. Superior volsella absent. Inferior volsella, a large, bent finger-like lobe, located on the mid-gonocoxite. Gonocoxite 182 μm long. Gonostylus 99 μm long, fusiform, without crista dorsalis; mega seta 12 μm long. HR 1.83; HV 3.23.</p></tp:treatment-sec><tp:treatment-sec sec-type="Etymology"><title>Etymology.</title><p>The new species is named after the Mayans, the aborigines and original inhabitants of this region. The suffix -<italic>orum</italic> is Latin, and it denotes belonging to multiple people.</p></tp:treatment-sec><tp:treatment-sec sec-type="Remarks"><title>Remarks.</title><p><italic><tp:taxon-name><tp:taxon-name-part taxon-name-part-type="genus" reg="Cricotopus">C.</tp:taxon-name-part> <tp:taxon-name-part taxon-name-part-type="species" reg="mayaorum">mayaorum</tp:taxon-name-part></tp:taxon-name></italic> sp. nov. is a very unusual <italic><tp:taxon-name><tp:taxon-name-part taxon-name-part-type="genus" reg="Cricotopus">Cricotopus</tp:taxon-name-part></tp:taxon-name></italic> that cannot be easily placed in any of the known <italic><tp:taxon-name><tp:taxon-name-part taxon-name-part-type="genus" reg="Cricotopus">Cricotopus</tp:taxon-name-part></tp:taxon-name></italic> subgenera. Its hypopygium resembles species in the genus <italic><tp:taxon-name><tp:taxon-name-part taxon-name-part-type="genus" reg="Eukiefferiella">Eukiefferiella</tp:taxon-name-part></tp:taxon-name></italic> Thienemann, 1926, particularly <italic><tp:taxon-name><tp:taxon-name-part taxon-name-part-type="genus" reg="Eukiefferiella">Eukiefferiella</tp:taxon-name-part> <tp:taxon-name-part taxon-name-part-type="species" reg="ilkleyensis">ilkleyensis</tp:taxon-name-part></tp:taxon-name></italic> (Edwards, 1929). A combination of decumbent dorsocentrals and hairy eyes identifies this adult male as a <italic><tp:taxon-name><tp:taxon-name-part taxon-name-part-type="genus" reg="Cricotopus">Cricotopus</tp:taxon-name-part></tp:taxon-name></italic>. Additionally, the color contrast of the abdominal tergites and those of the legs separates this adult male from those of <italic><tp:taxon-name><tp:taxon-name-part taxon-name-part-type="genus" reg="Eukiefferiella">Eukiefferiella</tp:taxon-name-part></tp:taxon-name></italic> species. The absence of superior volsella may suggest that the species belongs to the subgenus <italic><tp:taxon-name><tp:taxon-name-part taxon-name-part-type="genus" reg="Cricotopus">Cricotopus</tp:taxon-name-part></tp:taxon-name></italic> v. d. Wulp, 1874. The simple inferior volsella may suggest it belongs to the <italic><tp:taxon-name><tp:taxon-name-part taxon-name-part-type="genus" reg="Isocladius">Isocladius</tp:taxon-name-part></tp:taxon-name></italic> Kieffer, 1909. The presence of a thoracic humeral pit, finger-like, curved posteriorly inferior volsella, with a well-developed oral projection of sternapodeme and a reduced superior volsella suggests that this species belongs to the subgenus <italic><tp:taxon-name><tp:taxon-name-part taxon-name-part-type="genus" reg="Paratrichocladius">Paratrichocladius</tp:taxon-name-part></tp:taxon-name></italic> Santos Abreu, 1918. However, the dorsocentrals of the new species are short and decumbent and arise directly from the cuticle and not the pale area, which does not fit the usual description of this subgenus (see <xref ref-type="bibr" rid="B16">Cranston and Krosch 2015</xref>). A combination of numerous long microtrichia in the posterior of the scutum, with a fusiform gonostylus, lacking crista dorsalis, suggests that the new species may belong to a new subgenus altogether. In the absence of more materials and immature stages for comparison, it is not possible to establish this. Therefore, for now, we recognize the new species as unplaced within the genus <italic><tp:taxon-name><tp:taxon-name-part taxon-name-part-type="genus" reg="Cricotopus">Cricotopus</tp:taxon-name-part></tp:taxon-name></italic> until more specimens are obtained for molecular analysis and morphological examination, including the immature stages.</p><sec sec-type="Subfamily Chironominae" id="sec9"><title>Subfamily <tp:taxon-name><tp:taxon-name-part taxon-name-part-type="subfamily" reg="Chironominae">Chironominae</tp:taxon-name-part></tp:taxon-name></title></sec></tp:treatment-sec><ref-list><ref id="B16"><mixed-citation xmlns:xlink="http://www.w3.org/1999/xlink" xlink:type="simple">Cranston PS, Krosch MN (2015) DNA sequences and austral taxa indicate generic synonymy of <italic><tp:taxon-name><tp:taxon-name-part taxon-name-part-type="genus">Paratrichocladius</tp:taxon-name-part></tp:taxon-name></italic> Santos-Abreu with <italic><tp:taxon-name><tp:taxon-name-part taxon-name-part-type="genus">Cricotopus</tp:taxon-name-part></tp:taxon-name></italic> Wulp (<tp:taxon-name><tp:taxon-name-part taxon-name-part-type="order">Diptera</tp:taxon-name-part></tp:taxon-name>: <tp:taxon-name><tp:taxon-name-part taxon-name-part-type="family">Chironomidae</tp:taxon-name-part></tp:taxon-name>). Systematic Entomology 40(4): 719–732. <ext-link xlink:href="10.1111/syen.12130" ext-link-type="doi" xlink:type="simple">https://doi.org/10.1111/syen.12130</ext-link></mixed-citation></ref></ref-list></tp:taxon-treatment>
