# Supplementary material for: New species and faunistic records of Chironomidae (Diptera, Insecta) from Belize
Source: Zookeys. 2026 Feb 25;1270:223–44. doi: 10.3897/zookeys.1270.178431 (PMC12961402; doi:10.3897/zookeys.1270.178431)
Supplement: XML Treatment for Axarus rogersi [file zookeys.1270.178431-treatment3.xml]

<!DOCTYPE tp:taxon-treatment
  PUBLIC "-//TaxonX//DTD Taxonomic Treatment Publishing DTD v0 20100105//EN" "tax-treatment-NSO.dtd">
<tp:taxon-treatment xmlns:tp="http://www.plazi.org/taxpub"><tp:treatment-meta><kwd-group><label>Taxon classification</label><kwd>
                <named-content content-type="kingdom">Animalia</named-content>
              </kwd><kwd>
                <named-content content-type="order">Diptera</named-content>
              </kwd><kwd>
                <named-content content-type="family">Chironomidae</named-content>
              </kwd></kwd-group><mixed-citation publication-type="journal"><person-group><name><surname>Namayandeh</surname><given-names>Armin</given-names></name><name><surname>Vasquez</surname><given-names>Adrian A.</given-names></name></person-group><article-title>New species and faunistic records of <tp:taxon-name><tp:taxon-name-part taxon-name-part-type="family" reg="Chironomidae">Chironomidae</tp:taxon-name-part></tp:taxon-name> (<tp:taxon-name><tp:taxon-name-part taxon-name-part-type="order" reg="Diptera">Diptera</tp:taxon-name-part></tp:taxon-name>, <tp:taxon-name><tp:taxon-name-part taxon-name-part-type="subclass" reg="Insecta">Insecta</tp:taxon-name-part></tp:taxon-name>) from Belize</article-title><source>Zookeys</source><day>25</day><month>02</month><year>2026</year><volume>1270</volume><fpage>223</fpage><lpage>244</lpage><pub-id pub-id-type="doi">10.3897/zookeys.1270.178431</pub-id></mixed-citation></tp:treatment-meta><tp:nomenclature><tp:taxon-name><object-id xmlns:xlink="http://www.w3.org/1999/xlink" content-type="arpha" xlink:type="simple">EAECE1A3-FE71-53B4-94B0-E4800B570995</object-id>
                    		<tp:taxon-name-part taxon-name-part-type="genus" reg="Axarus">Axarus</tp:taxon-name-part> <tp:taxon-name-part taxon-name-part-type="species" reg="rogersi">rogersi</tp:taxon-name-part>
                    	</tp:taxon-name><tp:taxon-authority>(Beck &amp; Beck, 1958)</tp:taxon-authority><xref ref-type="fig" rid="F5">Fig. 5</xref></tp:nomenclature><tp:treatment-sec sec-type="Material examined"><title>Material examined.</title><p>1 Male; Belize, Guanacaste National Park, Belize River; <named-content xmlns:xlink="http://www.w3.org/1999/xlink" content-type="dwc:verbatimCoordinates" xlink:type="simple">17.263433, -88.786359</named-content>; leg. A.A. Vasquez; dep. <abbrev xmlns:xlink="http://www.w3.org/1999/xlink" xlink:title="Arthropod Research Collection, Michigan State University." xlink:type="simple">ARC</abbrev>.</p></tp:treatment-sec><tp:treatment-sec sec-type="Diagnostic characters"><title>Diagnostic characters.</title><p>The adult male of <italic><tp:taxon-name><tp:taxon-name-part taxon-name-part-type="genus" reg="Axarus">A.</tp:taxon-name-part> <tp:taxon-name-part taxon-name-part-type="species" reg="rogersi">rogersi</tp:taxon-name-part></tp:taxon-name></italic> can be separated from related species by the combination of the following characters: Abdominal tergites I, VIII, IX, and hypopygium brown; tergites II–VII with posterior 2/3<sup>rd</sup> yellow and anterior 1/3<sup>rd</sup> brown; AR 2.7; temporal setae 22; acrostichals 14; dorsocentrals 6; anal lobe of the wing short; lateral projection of tergite IX setose, long, narrow, and curved; basal section posteriorly sclerotized, setose and with short spines, tip well-sclerotized with inverse Y-shaped dorsal crest; superior volsella tapering with around 6 long simple setae on its ventral surface; inferior volsella digitiform and long.</p></tp:treatment-sec><tp:treatment-sec sec-type="Description"><title>Description.</title><p>Male (<italic>n</italic> = 1). Total length 5.43 mm. Wing length ~2.41 mm. Total length/wing length ~ 2.30. Wing length/profemur length ~ 1.80.</p><p><bold><italic>Coloration</italic></bold>. Head, including antenna brown. Thorax yellowish brown with paler coloration in scutellar and preepisternal region, and brown streaks at apical portion of the anterior scutum and postnotum. Abdominal tergites I, VIII, IX, and hypopygium brown. Tergites II–VII with posterior 2/3<sup>rd</sup> yellow and anterior 1/3<sup>rd</sup> brown (Fig. <xref ref-type="fig" rid="F5">5A</xref>). Abdominal sternites yellow. Wings greyish-brown; halteres yellow. Anterior 1/10<sup>th</sup> of the fore femur and entire tibia brown, posterior 9/10<sup>th</sup> of the fore femur yellow; anterior 1/10<sup>th</sup> and posterior 1/10<sup>th</sup> of the mid and hind fore femur brown, remainder of mid and hind femur and tibia yellow (Fig. <xref ref-type="fig" rid="F5">5B–D</xref>).</p><fig id="F5" position="float" orientation="portrait"><object-id xmlns:xlink="http://www.w3.org/1999/xlink" content-type="doi" xlink:type="simple">10.3897/zookeys.1270.178431.figure5</object-id><object-id xmlns:xlink="http://www.w3.org/1999/xlink" content-type="arpha" xlink:type="simple">22CCEDEA-C4E9-5B6F-9D07-75F7E8EAABD8</object-id><label>Figure 5.</label><caption><p><italic><tp:taxon-name><tp:taxon-name-part taxon-name-part-type="genus" reg="Axarus">Axarus</tp:taxon-name-part> <tp:taxon-name-part taxon-name-part-type="species" reg="rogersi">rogersi</tp:taxon-name-part></tp:taxon-name></italic> (Beck &amp; Beck, 1958) adult male. <bold>A</bold>. Abdominal tergites; <bold>B</bold>. Fore femur and tibia; <bold>C</bold>. Mid femur and tibia; <bold>D</bold>. Hind femur and tibia; <bold>E</bold>. Antenna; <bold>F</bold>. Hypopygium. Scale bars: 50 µm.</p></caption><graphic xmlns:xlink="http://www.w3.org/1999/xlink" xlink:href="zookeys-1270-223_article-178431__-g005.jpg" id="oo_1548665.jpg" position="float" orientation="portrait" xlink:type="simple"><uri content-type="original_file" xlink:type="simple">https://binary.pensoft.net/fig/1548665</uri></graphic></fig><p><bold><italic>Head</italic></bold>. Antenna with 11 flagellomere, 2<sup>nd</sup> and 3<sup>rd</sup> flagellomere with pair of long and slender sensilla chaetica, each twice the size of the segment bearing them; AR 2.67 (Fig. <xref ref-type="fig" rid="F5">5E</xref>). Temporal setae 22, uniserial, including 13 postorbitals, 3 outer verticals, and 6 postoculars. Clypeus rectangular, 58 μm long and 75 μm wide, bearing 22 setae. Tentorium 115 μm long. Third palpomere missing; length of remaining palpomere (in μm): 24, 20, 101, 116.</p><p><bold><italic>Thorax</italic></bold>. Acrostichals 14; dorsocentrals 6, uniserial and widely distributed; prealars 6; scutellars 8, uniserial. Antepronotal lobe with 2 basolateral setae.</p><p><bold><italic>Wing</italic></bold>. Damaged. Anal lobe developed, though short. R with 37 setae; R<sub>1</sub> with 25 setae; R<sub>4+5</sub> with 26 setae. Brachiolum with 2 setae. Squama with 5 setae. Microtrichia visible at 10 × magnification.</p><p><bold><italic>Legs</italic></bold>. Tarsal segments of all legs missing. Fore tibia with scale and no spur. Mid tibia spurs 29 and 17 μm long. Hind tibia spurs 31 and 29 μm long. Lengths and proportions of legs as in Table <xref ref-type="table" rid="T3">3</xref>.</p><table-wrap id="T3" position="float" orientation="portrait"><label>Table 3.</label><caption><p>Male leg lengths (μm) and proportions of <italic><tp:taxon-name><tp:taxon-name-part taxon-name-part-type="genus" reg="Axarus">Axarus</tp:taxon-name-part> <tp:taxon-name-part taxon-name-part-type="species" reg="rogersi">rogersi</tp:taxon-name-part></tp:taxon-name></italic> (Beck &amp; Beck, 1958).</p></caption><table><tbody><tr><th rowspan="1" colspan="1"/><th rowspan="1" colspan="1">
                      <abbrev xmlns:xlink="http://www.w3.org/1999/xlink" xlink:title="femur" xlink:type="simple">fe</abbrev>
                    </th><th rowspan="1" colspan="1">
                      <abbrev xmlns:xlink="http://www.w3.org/1999/xlink" xlink:title="tibia" xlink:type="simple">ti</abbrev>
                    </th><th rowspan="1" colspan="1">ta<sub>1</sub></th><th rowspan="1" colspan="1">ta<sub>2</sub></th><th rowspan="1" colspan="1">ta<sub>3</sub></th><th rowspan="1" colspan="1">ta<sub>4</sub></th><th rowspan="1" colspan="1">ta<sub>5</sub></th><th rowspan="1" colspan="1">
                      <abbrev xmlns:xlink="http://www.w3.org/1999/xlink" xlink:title="Leg Ratio" xlink:type="simple">LR</abbrev>
                    </th><th rowspan="1" colspan="1">
                      <abbrev xmlns:xlink="http://www.w3.org/1999/xlink" xlink:title="Beinverhältnisse" xlink:type="simple">BV</abbrev>
                    </th><th rowspan="1" colspan="1">
                      <abbrev xmlns:xlink="http://www.w3.org/1999/xlink" xlink:title="Schenkel-Shiene-Verhältnis" xlink:type="simple">SV</abbrev>
                    </th></tr><tr><td rowspan="1" colspan="1">P<sub>1</sub></td><td rowspan="1" colspan="1">1350</td><td rowspan="1" colspan="1">1050</td><td rowspan="1" colspan="1">–</td><td rowspan="1" colspan="1">–</td><td rowspan="1" colspan="1">–</td><td rowspan="1" colspan="1">–</td><td rowspan="1" colspan="1">–</td><td rowspan="1" colspan="1">–</td><td rowspan="1" colspan="1">–</td><td rowspan="1" colspan="1">–</td></tr><tr><td rowspan="1" colspan="1">P<sub>2</sub></td><td rowspan="1" colspan="1">1322</td><td rowspan="1" colspan="1">1226</td><td rowspan="1" colspan="1">–</td><td rowspan="1" colspan="1">–</td><td rowspan="1" colspan="1">–</td><td rowspan="1" colspan="1">–</td><td rowspan="1" colspan="1">–</td><td rowspan="1" colspan="1">–</td><td rowspan="1" colspan="1">–</td><td rowspan="1" colspan="1">–</td></tr><tr><td rowspan="1" colspan="1">P<sub>3</sub></td><td rowspan="1" colspan="1">1535</td><td rowspan="1" colspan="1">1375</td><td rowspan="1" colspan="1">–</td><td rowspan="1" colspan="1">–</td><td rowspan="1" colspan="1">–</td><td rowspan="1" colspan="1">–</td><td rowspan="1" colspan="1">–</td><td rowspan="1" colspan="1">–</td><td rowspan="1" colspan="1">–</td><td rowspan="1" colspan="1">–</td></tr></tbody></table></table-wrap><p><bold><italic>Hypopygium</italic></bold> (Fig. <xref ref-type="fig" rid="F5">5F</xref>). Lateral projection of tergite IX setose, long, narrow, and curved, 62 μm long. Tergite band thick anteriorly. Anal point 118 μm long and 55 μm wide at its widest point; basal section posteriorly sclerotized, setose and with short spines, tip well-sclerotized with inverse Y-shaped dorsal crest. Transverse sternapodeme 86 μm long, without oral projections. Phallapodeme 162 μm long. Gonocoxite 194 μm long. Superior volsella tapering 127 μm long, with around 6 long simple setae on its ventral surface. Inferior volsella digitiform, 272 μm long 36 μm wide at base. Gonostylus 202 μm long. HR 0.96 HV 2.69.</p></tp:treatment-sec><tp:treatment-sec sec-type="Remarks"><title>Remarks.</title><p><italic><tp:taxon-name><tp:taxon-name-part taxon-name-part-type="genus" reg="Axarus">Axarus</tp:taxon-name-part> <tp:taxon-name-part taxon-name-part-type="species" reg="rogersi">rogersi</tp:taxon-name-part></tp:taxon-name></italic> is a well-known species of <italic><tp:taxon-name><tp:taxon-name-part taxon-name-part-type="genus" reg="Axarus">Axarus</tp:taxon-name-part></tp:taxon-name></italic> Roback, 1980, reported from the Neotropical region, Costa Rica, Mexico, Nicaragua, and the Nearctic, Florida, United States (<xref ref-type="bibr" rid="B4">Andersen et al. 2018</xref>; <xref ref-type="bibr" rid="B2">Andersen and Mendes 2002b</xref>; <xref ref-type="bibr" rid="B9">Bello-González et al. 2024</xref>; <xref ref-type="bibr" rid="B28">Oliver et al. 1990</xref>). <xref ref-type="bibr" rid="B8">Beck and Beck (1958)</xref> only briefly described the species characteristics. In this study, we provided a detailed description and measurements of the species based on a single male specimen we collected. Although this does not provide a range for its characteristics; however, it provides a basis from which future measurements can be compared.</p></tp:treatment-sec><ref-list><ref id="B4"><mixed-citation xmlns:xlink="http://www.w3.org/1999/xlink" xlink:type="simple">Andersen T, Donato M, Hagenlund LK, Mauad M, Mendes HF (2018) A review of Neotropical <italic><tp:taxon-name><tp:taxon-name-part taxon-name-part-type="genus">Axarus</tp:taxon-name-part></tp:taxon-name></italic>, with the description of five new species (<tp:taxon-name><tp:taxon-name-part taxon-name-part-type="order">Diptera</tp:taxon-name-part></tp:taxon-name>: <tp:taxon-name><tp:taxon-name-part taxon-name-part-type="family">Chironomidae</tp:taxon-name-part></tp:taxon-name>). Studies on Neotropical Fauna and Environment 53(3): 167–183. <ext-link xlink:href="10.1080/01650521.2018.1447337" ext-link-type="doi" xlink:type="simple">https://doi.org/10.1080/01650521.2018.1447337</ext-link></mixed-citation></ref><ref id="B2"><mixed-citation xmlns:xlink="http://www.w3.org/1999/xlink" xlink:type="simple">Andersen T, Mendes HF (2002b) New species and records of the <italic><tp:taxon-name><tp:taxon-name-part taxon-name-part-type="genus">Axarus</tp:taxon-name-part></tp:taxon-name></italic> ‘rogersi group’ from South and Central America. Acta Zoologica Academiae Scientiarum Hungaricae 48(1): 35–40.</mixed-citation></ref><ref id="B9"><mixed-citation xmlns:xlink="http://www.w3.org/1999/xlink" xlink:type="simple">Bello-González OC, Andersen T, Mercado-Silva N (2024) A revised, annotated checklist of Mexican non-biting midges (<tp:taxon-name><tp:taxon-name-part taxon-name-part-type="order">Diptera</tp:taxon-name-part></tp:taxon-name>, <tp:taxon-name><tp:taxon-name-part taxon-name-part-type="family">Chironomidae</tp:taxon-name-part></tp:taxon-name>). ZooKeys 1191: 237–286. <ext-link xlink:href="10.3897/zookeys.1191.117223" ext-link-type="doi" xlink:type="simple">https://doi.org/10.3897/zookeys.1191.117223</ext-link></mixed-citation></ref><ref id="B28"><mixed-citation xmlns:xlink="http://www.w3.org/1999/xlink" xlink:type="simple">Oliver DR, Dillon ME, Cranston PS (1990) A catalog of Nearctic <tp:taxon-name><tp:taxon-name-part taxon-name-part-type="family">Chironomidae</tp:taxon-name-part></tp:taxon-name>. Research Branch Agriculture Canada, Publication 1857/B, Canada, Ottawa, 89 pp.</mixed-citation></ref><ref id="B8"><mixed-citation xmlns:xlink="http://www.w3.org/1999/xlink" xlink:type="simple">Beck WM, Beck EC (1958) A new species of <italic><tp:taxon-name><tp:taxon-name-part taxon-name-part-type="genus">Xenochironomus</tp:taxon-name-part></tp:taxon-name></italic> from Florida (<tp:taxon-name><tp:taxon-name-part taxon-name-part-type="order">Diptera</tp:taxon-name-part></tp:taxon-name>: <tp:taxon-name><tp:taxon-name-part taxon-name-part-type="family">Chironomidae</tp:taxon-name-part></tp:taxon-name>). The Florida Entomologist 41(1): 27–28. <ext-link xlink:href="10.2307/3492631" ext-link-type="doi" xlink:type="simple">https://doi.org/10.2307/3492631</ext-link></mixed-citation></ref></ref-list></tp:taxon-treatment>
