# Supplementary material for: New species and faunistic records of Chironomidae (Diptera, Insecta) from Belize
Source: Zookeys. 2026 Feb 25;1270:223–44. doi: 10.3897/zookeys.1270.178431 (PMC12961402; doi:10.3897/zookeys.1270.178431)
Supplement: XML Treatment for Lauterborniella solangelhugo [file zookeys.1270.178431-treatment4.xml]

<!DOCTYPE tp:taxon-treatment
  PUBLIC "-//TaxonX//DTD Taxonomic Treatment Publishing DTD v0 20100105//EN" "tax-treatment-NSO.dtd">
<tp:taxon-treatment xmlns:tp="http://www.plazi.org/taxpub"><tp:treatment-meta><kwd-group><label>Taxon classification</label><kwd>
                <named-content content-type="kingdom">Animalia</named-content>
              </kwd><kwd>
                <named-content content-type="order">Diptera</named-content>
              </kwd><kwd>
                <named-content content-type="family">Chironomidae</named-content>
              </kwd></kwd-group><mixed-citation publication-type="journal"><person-group><name><surname>Namayandeh</surname><given-names>Armin</given-names></name><name><surname>Vasquez</surname><given-names>Adrian A.</given-names></name></person-group><article-title>New species and faunistic records of <tp:taxon-name><tp:taxon-name-part taxon-name-part-type="family" reg="Chironomidae">Chironomidae</tp:taxon-name-part></tp:taxon-name> (<tp:taxon-name><tp:taxon-name-part taxon-name-part-type="order" reg="Diptera">Diptera</tp:taxon-name-part></tp:taxon-name>, <tp:taxon-name><tp:taxon-name-part taxon-name-part-type="subclass" reg="Insecta">Insecta</tp:taxon-name-part></tp:taxon-name>) from Belize</article-title><source>Zookeys</source><day>25</day><month>02</month><year>2026</year><volume>1270</volume><fpage>223</fpage><lpage>244</lpage><pub-id pub-id-type="doi">10.3897/zookeys.1270.178431</pub-id></mixed-citation></tp:treatment-meta><tp:nomenclature><tp:taxon-name><object-id xmlns:xlink="http://www.w3.org/1999/xlink" content-type="arpha" xlink:type="simple">2C6039D2-D375-5E6E-9F7B-85A645FF50C9</object-id>
                    		<tp:taxon-name-part taxon-name-part-type="genus" reg="Lauterborniella">Lauterborniella</tp:taxon-name-part> <tp:taxon-name-part taxon-name-part-type="species" reg="solangelhugo">solangelhugo</tp:taxon-name-part>
                    	
                    		<object-id xmlns:xlink="http://www.w3.org/1999/xlink" content-type="zoobank" xlink:type="simple">https://zoobank.org/984DD108-80F6-4AC5-B372-80F23C0801DC</object-id>
                    	</tp:taxon-name><tp:taxon-status xmlns:xlink="http://www.w3.org/1999/xlink" xlink:type="simple">sp. nov.</tp:taxon-status><xref ref-type="fig" rid="F6">Fig. 6</xref></tp:nomenclature><tp:treatment-sec sec-type="Type material"><title>Type material.</title><p><bold><italic>Holotype</italic></bold> • 1 male; Belize: Guanacaste National Park, Roaring Creek, trib. to Belize River; <named-content xmlns:xlink="http://www.w3.org/1999/xlink" content-type="dwc:verbatimCoordinates" xlink:type="simple">17.261937, -88.790266</named-content>; leg. A.A. Vasquez; dep. <abbrev xmlns:xlink="http://www.w3.org/1999/xlink" xlink:title="Arthropod Research Collection, Michigan State University." xlink:type="simple">ARC</abbrev>. <bold><italic>Paratypes</italic></bold> • 2 males; same as holotype.</p></tp:treatment-sec><tp:treatment-sec sec-type="Diagnostic characters"><title>Diagnostic characters.</title><p>The adult male of <italic><tp:taxon-name><tp:taxon-name-part taxon-name-part-type="genus" reg="Lauterborniella">L.</tp:taxon-name-part> <tp:taxon-name-part taxon-name-part-type="species" reg="solangelhugo">solangelhugo</tp:taxon-name-part></tp:taxon-name></italic> sp. nov. can be separated from the related species by a combination of the following: Abdominal tergites I–IV and VI–VIII brown with a narrow and pale apical transverse band; tergite V uniformly light; AR 1.2–1.3; temporal setae 10, uniserial; acrostichals 5–8; dorsocentrals 8–12; R + R<sub>1</sub> with 16–26; R<sub>4+5</sub> with 12–16; VR 1.2–1.4; mid tergite IX with 5 or 6 long, simple setae, apex of tergite IX with rows of short, simple setae; anal point absent; sternapodeme tick, without oral projections.</p></tp:treatment-sec><tp:treatment-sec sec-type="Description"><title>Description.</title><p>Male (<italic>n</italic> = 3; unless otherwise stated). Total length 2.81–3.42, 3.21 mm. Wing length 1.48–1.62, 1.56 mm. Total length/wing length 1.89–2.16, 2.05. Wing length/profemur length 1.48–1.52, 1.49.</p><p><bold><italic>Coloration</italic></bold>. Head, antenna, and thorax brown. Wing yellowish-brown. Halteres light. Anterior 1/4<sup>th</sup> of fore femur and anterior 1/3<sup>rd</sup> of fore tibia brown, remainder of segments stramineous; other legs stramineous. Abdominal tergites I–IV and VI–VIII brown with a narrow and pale apical transverse band; tergite V uniformly light (Fig. <xref ref-type="fig" rid="F6">6A</xref>); abdominal sternites I–V stramineous, VI–VIII brown.</p><fig id="F6" position="float" orientation="portrait"><object-id xmlns:xlink="http://www.w3.org/1999/xlink" content-type="doi" xlink:type="simple">10.3897/zookeys.1270.178431.figure6</object-id><object-id xmlns:xlink="http://www.w3.org/1999/xlink" content-type="arpha" xlink:type="simple">7EEFF8E3-A4B8-53F4-86FA-9BE71B5480D6</object-id><label>Figure 6.</label><caption><p><italic><tp:taxon-name><tp:taxon-name-part taxon-name-part-type="genus" reg="Lauterborniella">Lauterborniella</tp:taxon-name-part> <tp:taxon-name-part taxon-name-part-type="species" reg="solangelhugo">solangelhugo</tp:taxon-name-part></tp:taxon-name></italic> sp. nov. adult male. <bold>A</bold>. Abdominal tergites; <bold>B</bold>. Antenna; <bold>C</bold>. Head; <bold>D</bold>. Thorax; <bold>E</bold>. Wing; <bold>F</bold>. Apex of fore tibia (1), apex of mid tibia (2); <bold>G</bold>. Hypopygium. Scale bars: 100 µm.</p></caption><graphic xmlns:xlink="http://www.w3.org/1999/xlink" xlink:href="zookeys-1270-223_article-178431__-g006.jpg" id="oo_1548666.jpg" position="float" orientation="portrait" xlink:type="simple"><uri content-type="original_file" xlink:type="simple">https://binary.pensoft.net/fig/1548666</uri></graphic></fig><p><bold><italic>Head</italic></bold> (Fig. <xref ref-type="fig" rid="F6">6B, C</xref>). Antenna with 13 flagellomeres, flagellomeres 2–4 with a pair of long and slender sensilla chaetica, last flagellomere with 6 sensilla chaetica; AR 1.21–1.27, 1.24. Temporal setae 10, uniserial (<italic>n</italic> = 2). Clypeus nearly squared, 73–87, 81 μm long and 68–87, 76 μm wide, bearing 10–14, 12 setae. Tentorium 125–166, 148 μm long. Length of palpomeres (in μm): 45–65, 56; 40–44, 42; 112–123, 118; 122–141, 132; 266 (<italic>n</italic> = 1).</p><p><bold><italic>Thorax</italic></bold> (Fig. <xref ref-type="fig" rid="F6">6D</xref>). Acrostichals 5–8, 7 (<italic>n</italic> = 2); dorsocentrals 8–12, 10, uniserial; prealars 1; scutellars 4, uniserial. Antepronotal lobe well-separated and bare.</p><p><bold><italic>Wing</italic></bold> (Fig. <xref ref-type="fig" rid="F6">6E</xref>). Anal lobe well-reduced. R + R<sub>1</sub> with 16–26, 22 setae; R<sub>4+5</sub> with 12–16, 13 setae. Brachiolum with 1 seta. VR 1.24–1.36, 1.29. Squama bare. Microtrichia visible at 20 × magnification.</p><p><bold><italic>Legs</italic></bold> (Fig. <xref ref-type="fig" rid="F6">6F</xref>). Fore tarsus missing. Fore tibia with shallow scale and single spur, 29–33, 32 (Fig. <xref ref-type="fig" rid="F6">6F</xref><sub>1</sub>). Mid tibia with divided comb and single spur, 43–58, 50 μm long (Fig. <xref ref-type="fig" rid="F6">6F</xref><sub>2</sub>). Hind tibia with divided comb and single spur, 57–65, 61 μm long. Pulvilli present. Lengths and proportions of legs as in Table <xref ref-type="table" rid="T4">4</xref>.</p><table-wrap id="T4" position="float" orientation="portrait"><label>Table 4.</label><caption><p>Male leg lengths (μm) and proportions of <italic><tp:taxon-name><tp:taxon-name-part taxon-name-part-type="genus" reg="Lauterborniella">Lauterborniella</tp:taxon-name-part> <tp:taxon-name-part taxon-name-part-type="species" reg="solangelhugo">solangelhugo</tp:taxon-name-part></tp:taxon-name></italic> sp. nov.</p></caption><table><tbody><tr><th rowspan="1" colspan="1"/><th rowspan="1" colspan="1">
                      <abbrev xmlns:xlink="http://www.w3.org/1999/xlink" xlink:title="femur" xlink:type="simple">fe</abbrev>
                    </th><th rowspan="1" colspan="1">
                      <abbrev xmlns:xlink="http://www.w3.org/1999/xlink" xlink:title="tibia" xlink:type="simple">ti</abbrev>
                    </th><th rowspan="1" colspan="1">ta<sub>1</sub> (<italic>n</italic> = 1)</th><th rowspan="1" colspan="1">ta<sub>2</sub> (<italic>n</italic> = 1)</th><th rowspan="1" colspan="1">ta<sub>3</sub> (<italic>n</italic> = 1)</th></tr><tr><td rowspan="1" colspan="1">P<sub>1</sub></td><td rowspan="1" colspan="1">976–1094, 1045</td><td rowspan="1" colspan="1">666–700, 688</td><td rowspan="1" colspan="1">–</td><td rowspan="1" colspan="1">–</td><td rowspan="1" colspan="1">–</td></tr><tr><td rowspan="1" colspan="1">P<sub>2</sub></td><td rowspan="1" colspan="1">998–1100, 1047</td><td rowspan="1" colspan="1">752–872, 803</td><td rowspan="1" colspan="1">661</td><td rowspan="1" colspan="1">401</td><td rowspan="1" colspan="1">338</td></tr><tr><td rowspan="1" colspan="1">P<sub>3</sub></td><td rowspan="1" colspan="1">938–1092, 1028</td><td rowspan="1" colspan="1">771–843, 810</td><td rowspan="1" colspan="1">537</td><td rowspan="1" colspan="1">239</td><td rowspan="1" colspan="1">182</td></tr><tr><td rowspan="1" colspan="1"/><td rowspan="1" colspan="1">ta<sub>4</sub> (<italic>n</italic> = 1)</td><td rowspan="1" colspan="1">ta<sub>5</sub> (<italic>n</italic> = 1)</td><td rowspan="1" colspan="1"><abbrev xmlns:xlink="http://www.w3.org/1999/xlink" xlink:title="Leg Ratio" xlink:type="simple">LR</abbrev> (<italic>n</italic> = 1)</td><td rowspan="1" colspan="1"><abbrev xmlns:xlink="http://www.w3.org/1999/xlink" xlink:title="Beinverhältnisse" xlink:type="simple">BV</abbrev> (<italic>n</italic> = 1)</td><td rowspan="1" colspan="1"><abbrev xmlns:xlink="http://www.w3.org/1999/xlink" xlink:title="Schenkel-Shiene-Verhältnis" xlink:type="simple">SV</abbrev> (<italic>n</italic> = 1)</td></tr><tr><td rowspan="1" colspan="1">P<sub>1</sub></td><td rowspan="1" colspan="1">–</td><td rowspan="1" colspan="1">–</td><td rowspan="1" colspan="1">–</td><td rowspan="1" colspan="1">–</td><td rowspan="1" colspan="1">–</td></tr><tr><td rowspan="1" colspan="1">P<sub>2</sub></td><td rowspan="1" colspan="1">184</td><td rowspan="1" colspan="1">105</td><td rowspan="1" colspan="1">0.84</td><td rowspan="1" colspan="1">2.4</td><td rowspan="1" colspan="1">2.8</td></tr><tr><td rowspan="1" colspan="1">P<sub>3</sub></td><td rowspan="1" colspan="1">125</td><td rowspan="1" colspan="1">73</td><td rowspan="1" colspan="1">0.66</td><td rowspan="1" colspan="1">3.9</td><td rowspan="1" colspan="1">3.5</td></tr></tbody></table></table-wrap><p><bold><italic>Hypopygium</italic></bold> (Fig. <xref ref-type="fig" rid="F6">6H</xref>). Tergite band present but short. Mid tergite IX with 5–6 long, simple setae, apex of tergite IX with rows of short, simple setae. Anal point absent. Sternapodeme 41–49, 46 μm long, tick, without oral projections. Phallapodeme 45–61, 53 μm long. Superior volsella 48–49 μm long, broadly pediform. Inferior volsella 75–96, 85 μm long, sub-cylindrical with a cluster of long apicoventral setae. Gonocoxite 85–98, 90 μm long. Gonostylus narrow 119–130, 123 μm long. HR 0.7–0.75, 0.73; HV 2.36–2.80, 2.59.</p></tp:treatment-sec><tp:treatment-sec sec-type="Etymology"><title>Etymology.</title><p>The new species is named in honor of Solangel and Jose Hugo Vasquez, the co-author’s parents, for their many years of support.</p></tp:treatment-sec><tp:treatment-sec sec-type="Remarks"><title>Remarks.</title><p>The new species is a very unusual <italic><tp:taxon-name><tp:taxon-name-part taxon-name-part-type="genus" reg="Lauterborniella">Lauterborniella</tp:taxon-name-part></tp:taxon-name></italic>. Based on its absence of the anal point, at first glance, the species appears to belong to the genus <italic><tp:taxon-name><tp:taxon-name-part taxon-name-part-type="genus" reg="Apedilum">Apedilum</tp:taxon-name-part></tp:taxon-name></italic>. However, the presence of fore tibia spur, separate tibial combs, presence of pulvilli, anal tergite band, median anal tergite setae, and rows of short apical setae on tergite IX places this species in <italic><tp:taxon-name><tp:taxon-name-part taxon-name-part-type="genus" reg="Lauterborniella">Lauterborniella</tp:taxon-name-part></tp:taxon-name></italic>. The absence of the anal point and an unusually high antennal ratio distinguish <italic><tp:taxon-name><tp:taxon-name-part taxon-name-part-type="genus" reg="Lauterborniella">L.</tp:taxon-name-part> <tp:taxon-name-part taxon-name-part-type="species" reg="solangelhugo">solangelhugo</tp:taxon-name-part></tp:taxon-name></italic> sp. nov. from other known species of this genus.</p></tp:treatment-sec></tp:taxon-treatment>
