# Supplementary material for: New species and faunistic records of Chironomidae (Diptera, Insecta) from Belize
Source: Zookeys. 2026 Feb 25;1270:223–44. doi: 10.3897/zookeys.1270.178431 (PMC12961402; doi:10.3897/zookeys.1270.178431)
Supplement: XML Treatment for Polypedilum (Tripodura) francisae [file zookeys.1270.178431-treatment5.xml]

<!DOCTYPE tp:taxon-treatment
  PUBLIC "-//TaxonX//DTD Taxonomic Treatment Publishing DTD v0 20100105//EN" "tax-treatment-NSO.dtd">
<tp:taxon-treatment xmlns:tp="http://www.plazi.org/taxpub"><tp:treatment-meta><kwd-group><label>Taxon classification</label><kwd>
                <named-content content-type="kingdom">Animalia</named-content>
              </kwd><kwd>
                <named-content content-type="order">Diptera</named-content>
              </kwd><kwd>
                <named-content content-type="family">Chironomidae</named-content>
              </kwd></kwd-group><mixed-citation publication-type="journal"><person-group><name><surname>Namayandeh</surname><given-names>Armin</given-names></name><name><surname>Vasquez</surname><given-names>Adrian A.</given-names></name></person-group><article-title>New species and faunistic records of <tp:taxon-name><tp:taxon-name-part taxon-name-part-type="family" reg="Chironomidae">Chironomidae</tp:taxon-name-part></tp:taxon-name> (<tp:taxon-name><tp:taxon-name-part taxon-name-part-type="order" reg="Diptera">Diptera</tp:taxon-name-part></tp:taxon-name>, <tp:taxon-name><tp:taxon-name-part taxon-name-part-type="subclass" reg="Insecta">Insecta</tp:taxon-name-part></tp:taxon-name>) from Belize</article-title><source>Zookeys</source><day>25</day><month>02</month><year>2026</year><volume>1270</volume><fpage>223</fpage><lpage>244</lpage><pub-id pub-id-type="doi">10.3897/zookeys.1270.178431</pub-id></mixed-citation></tp:treatment-meta><tp:nomenclature><tp:taxon-name><object-id xmlns:xlink="http://www.w3.org/1999/xlink" content-type="arpha" xlink:type="simple">D4DC6034-DFC4-596B-A632-FB7CECB20E19</object-id>
                    		<tp:taxon-name-part taxon-name-part-type="genus" reg="Polypedilum">Polypedilum</tp:taxon-name-part> (<tp:taxon-name-part taxon-name-part-type="subgenus" reg="Tripodura">Tripodura</tp:taxon-name-part>) <tp:taxon-name-part taxon-name-part-type="species" reg="francisae">francisae</tp:taxon-name-part>
                    	
                    		<object-id xmlns:xlink="http://www.w3.org/1999/xlink" content-type="zoobank" xlink:type="simple">https://zoobank.org/4C327E9B-0AAC-43CC-9314-9F5D2AF3B45B</object-id>
                    	</tp:taxon-name><tp:taxon-status xmlns:xlink="http://www.w3.org/1999/xlink" xlink:type="simple">sp. nov.</tp:taxon-status><xref ref-type="fig" rid="F7">Fig. 7</xref></tp:nomenclature><tp:treatment-sec sec-type="Type material"><title>Type material.</title><p><bold><italic>Holotype</italic></bold> • 1 male; Belize, Guanacaste National Park, Roaring Creek, trib. to Belize River; <named-content xmlns:xlink="http://www.w3.org/1999/xlink" content-type="dwc:verbatimCoordinates" xlink:type="simple">17.261937, -88.790266</named-content>; leg. A.A. Vasquez; dep. <abbrev xmlns:xlink="http://www.w3.org/1999/xlink" xlink:title="Arthropod Research Collection, Michigan State University." xlink:type="simple">ARC</abbrev>. <bold><italic>Paratypes</italic></bold> • 2 males; same as holotype; except one male with only the hypopygium.</p></tp:treatment-sec><tp:treatment-sec sec-type="Diagnostic characters"><title>Diagnostic characters.</title><p>The adult male of <italic><tp:taxon-name><tp:taxon-name-part taxon-name-part-type="genus" reg="Polypedilum">P.</tp:taxon-name-part> <tp:taxon-name-part taxon-name-part-type="species" reg="francisae">francisae</tp:taxon-name-part></tp:taxon-name></italic> sp. nov. can be separated from the related species by a combination of the following: AR 1.72–1.83; wing with a faint, large patch covering the basal portion of cell r<sub>4+5</sub> and anteromedial portion of cell m<sub>1+2</sub>, faint patches also on the basal portion of cells m<sub>3+4</sub>, cu, and an; anal point broad and conoid with small basal notches; superior volsella robust, and tubular with a branch of long, basolateral, spine-like setae; gonostylus narrow and curved.</p></tp:treatment-sec><tp:treatment-sec sec-type="Description"><title>Description.</title><p>Male (<italic>n</italic> = 2; unless otherwise stated). Total length 3.07–3.15, 3.11 mm. Wing 1.57–1.61, 1.59 mm long and 0.46–0.47 mm wide. Total length/wing length 1.96. Wing length/profemur length 3.79–3.94, 3.87.</p><p><bold><italic>Coloration</italic></bold>. Head, antenna, thorax, abdomen, and hypopygium brown. Wing pale brown with a faint patch covering the basal portion of cell r<sub>4+5</sub> and anteromedial portion of cell m<sub>1+2</sub>, faint patches also on the basal portion of cells m<sub>3+4</sub>, cu, and an.</p><p><bold><italic>Head</italic></bold> (Fig. <xref ref-type="fig" rid="F7">7A</xref>). Antenna with 13 flagellomeres; 2<sup>nd</sup>-4<sup>th</sup> flagellomeres each with a pair of long, thin sensilla chaetica as long as the segment bearing them; last flagellomere with 8 sensilla chaetica; AR 1.72–1.83, 1.78. Temporal setae 10, uniserial (<italic>n</italic> = 2). Clypeus nearly squared, 61–94, 78 μm long and 99 μm wide, bearing 20–26, 23 setae. Tentorium 146–163, 155 μm long. Length of palpomeres (in μm; 3–5 (<italic>n</italic> = 1)): 50–54, 52; 41–43, 42; 130; 150; 216.</p><fig id="F7" position="float" orientation="portrait"><object-id xmlns:xlink="http://www.w3.org/1999/xlink" content-type="doi" xlink:type="simple">10.3897/zookeys.1270.178431.figure7</object-id><object-id xmlns:xlink="http://www.w3.org/1999/xlink" content-type="arpha" xlink:type="simple">7A58A7CE-5B6A-5C2B-A53B-9FC202A66C4B</object-id><label>Figure 7.</label><caption><p><tp:taxon-name><tp:taxon-name-part taxon-name-part-type="genus" reg="Polypedilum">Polypedilum</tp:taxon-name-part> (<tp:taxon-name-part taxon-name-part-type="subgenus" reg="Tripodura">Tripodura</tp:taxon-name-part>) <tp:taxon-name-part taxon-name-part-type="species" reg="francisae">francisae</tp:taxon-name-part></tp:taxon-name> sp. nov. adult male. <bold>A</bold>. Head; <bold>B</bold>. Wing; <bold>C</bold>. Apex of fore tibia; <bold>D</bold>. Apex of mid tibia; <bold>E</bold>. Apex of hind tibia; <bold>F</bold>. Hypopygium, arrow indicates the superior volsella brush of long setae; <bold>G</bold>. Anal point, lateral view. Scale bars: 50 µm.</p></caption><graphic xmlns:xlink="http://www.w3.org/1999/xlink" xlink:href="zookeys-1270-223_article-178431__-g007.jpg" id="oo_1548667.jpg" position="float" orientation="portrait" xlink:type="simple"><uri content-type="original_file" xlink:type="simple">https://binary.pensoft.net/fig/1548667</uri></graphic></fig><p><bold><italic>Thorax</italic></bold>. Acrostichals 20–21; dorsocentrals 15–16, uniserial; prealars 5; scutellars 10, uniserial. Antepronotal lobe well-separated, bare.</p><p><bold><italic>Wing</italic></bold> (Fig. <xref ref-type="fig" rid="F7">7B</xref>). Anal lobe well-reduced. R with 17–21, 19 setae; R<sub>1</sub> with 16–19, 17 setae; R<sub>4+5</sub> with 31–40, 35 setae. Brachiolum with 1 seta. Squama with 5–7 setae. VR 1.23–1.26, 1.25.</p><p><bold><italic>Legs</italic></bold> (Fig. <xref ref-type="fig" rid="F7">7C-E</xref>). Fore tarsus missing. Fore tibia with prominent triangular scale, 41–43 μm long. Mid tibia with divided comb and single spur, 67–72, 70 μm long. Hind tibia with divided comb and single spur, 53–63, 58 μm long. Lengths and proportions of legs as in Table <xref ref-type="table" rid="T5">5</xref>.</p><table-wrap id="T5" position="float" orientation="portrait"><label>Table 5.</label><caption><p>Male leg lengths (μm) and proportions of <tp:taxon-name><tp:taxon-name-part taxon-name-part-type="genus" reg="Polypedilum">Polypedilum</tp:taxon-name-part> (<tp:taxon-name-part taxon-name-part-type="subgenus" reg="Tripodura">Tripodura</tp:taxon-name-part>) <tp:taxon-name-part taxon-name-part-type="species" reg="francisae">francisae</tp:taxon-name-part></tp:taxon-name> sp. nov.</p></caption><table><tbody><tr><th rowspan="1" colspan="1"/><th rowspan="1" colspan="1">
                      <abbrev xmlns:xlink="http://www.w3.org/1999/xlink" xlink:title="femur" xlink:type="simple">fe</abbrev>
                    </th><th rowspan="1" colspan="1">
                      <abbrev xmlns:xlink="http://www.w3.org/1999/xlink" xlink:title="tibia" xlink:type="simple">ti</abbrev>
                    </th><th rowspan="1" colspan="1">ta<sub>1</sub> (<italic>n</italic> = 1)</th><th rowspan="1" colspan="1">ta<sub>2</sub> (<italic>n</italic> = 1)</th><th rowspan="1" colspan="1">ta<sub>3</sub> (<italic>n</italic> = 1)</th></tr><tr><td rowspan="1" colspan="1">P<sub>1</sub></td><td rowspan="1" colspan="1">779–830, 804</td><td rowspan="1" colspan="1">507–559, 533</td><td rowspan="1" colspan="1">–</td><td rowspan="1" colspan="1">–</td><td rowspan="1" colspan="1">–</td></tr><tr><td rowspan="1" colspan="1">P<sub>2</sub></td><td rowspan="1" colspan="1">853–878, 865</td><td rowspan="1" colspan="1">736–752, 744</td><td rowspan="1" colspan="1">443</td><td rowspan="1" colspan="1">249</td><td rowspan="1" colspan="1">185</td></tr><tr><td rowspan="1" colspan="1">P<sub>3</sub></td><td rowspan="1" colspan="1">846–889, 867</td><td rowspan="1" colspan="1">813–889, 851</td><td rowspan="1" colspan="1">1087</td><td rowspan="1" colspan="1">655</td><td rowspan="1" colspan="1">497</td></tr><tr><td rowspan="1" colspan="1"/><td rowspan="1" colspan="1">ta<sub>4</sub> (<italic>n</italic> = 1)</td><td rowspan="1" colspan="1">ta<sub>5</sub> (<italic>n</italic> = 1)</td><td rowspan="1" colspan="1"><abbrev xmlns:xlink="http://www.w3.org/1999/xlink" xlink:title="Leg Ratio" xlink:type="simple">LR</abbrev> (<italic>n</italic> = 1)</td><td rowspan="1" colspan="1"><abbrev xmlns:xlink="http://www.w3.org/1999/xlink" xlink:title="Beinverhältnisse" xlink:type="simple">BV</abbrev> (<italic>n</italic> = 1)</td><td rowspan="1" colspan="1"><abbrev xmlns:xlink="http://www.w3.org/1999/xlink" xlink:title="Schenkel-Shiene-Verhältnis" xlink:type="simple">SV</abbrev> (<italic>n</italic> = 1)</td></tr><tr><td rowspan="1" colspan="1">P<sub>1</sub></td><td rowspan="1" colspan="1">–</td><td rowspan="1" colspan="1">–</td><td rowspan="1" colspan="1">–</td><td rowspan="1" colspan="1">–</td><td rowspan="1" colspan="1">–</td></tr><tr><td rowspan="1" colspan="1">P<sub>2</sub></td><td rowspan="1" colspan="1">109</td><td rowspan="1" colspan="1">85</td><td rowspan="1" colspan="1">0.59</td><td rowspan="1" colspan="1">3.3</td><td rowspan="1" colspan="1">3.68</td></tr><tr><td rowspan="1" colspan="1">P<sub>3</sub></td><td rowspan="1" colspan="1">359</td><td rowspan="1" colspan="1">196</td><td rowspan="1" colspan="1">0.76</td><td rowspan="1" colspan="1">3.62</td><td rowspan="1" colspan="1">3.51</td></tr></tbody></table></table-wrap><p><bold><italic>Hypopygium</italic></bold> (<italic>n</italic> = 3; Fig. <xref ref-type="fig" rid="F7">7F, G</xref>). Posterior tergite IX with lateral projections 21–26, 23 μm long. Anal point conoid with small basal notches, 59–76, 66 μm long, 23–24 μm wide at the base, and 15–22, 18 μm wide at the apex. Sternapodeme 53–62, 57 μm long. Phallapodeme 68–73, 71 μm long. Superior volsella 68 μm long, robust, and tubular with a branch of long, basolateral, spine-like setae. Inferior volsella 117–132, 126 μm long, sub-cylindrical with a cluster of long apicoventral setae. Gonocoxite 100–109, 105 μm long. Gonostylus narrow and curved, 185–195, 191 μm long. HR 0.54–0.56; HV 1.62–1.66, 1.64.</p></tp:treatment-sec><tp:treatment-sec sec-type="Etymology"><title>Etymology.</title><p>The new species is named in honor of Francis Vasquez, the co-author’s wife, for her many years of support.</p></tp:treatment-sec><tp:treatment-sec sec-type="Remarks"><title>Remarks.</title><p><italic><tp:taxon-name><tp:taxon-name-part taxon-name-part-type="genus" reg="Polypedilum">P.</tp:taxon-name-part> <tp:taxon-name-part taxon-name-part-type="species" reg="francisae">francisae</tp:taxon-name-part></tp:taxon-name></italic> sp. nov. closely resembles the Nearctic species <tp:taxon-name><tp:taxon-name-part taxon-name-part-type="genus" reg="Polypedilum">Polypedilum</tp:taxon-name-part> (<tp:taxon-name-part taxon-name-part-type="subgenus" reg="Tripodura">Tripodura</tp:taxon-name-part>) <tp:taxon-name-part taxon-name-part-type="species" reg="digitifer">digitifer</tp:taxon-name-part></tp:taxon-name> Townes, 1945, and <tp:taxon-name><tp:taxon-name-part taxon-name-part-type="genus" reg="Polypedilum">Polypedilum</tp:taxon-name-part> (<tp:taxon-name-part taxon-name-part-type="subgenus" reg="Tripodura">Tripodura</tp:taxon-name-part>) <tp:taxon-name-part taxon-name-part-type="species" reg="griseopunctatum">griseopunctatum</tp:taxon-name-part></tp:taxon-name> (Malloch, 1915). The tergite IX of <italic><tp:taxon-name><tp:taxon-name-part taxon-name-part-type="genus" reg="Polypedilum">P.</tp:taxon-name-part> <tp:taxon-name-part taxon-name-part-type="species" reg="digitifer">digitifer</tp:taxon-name-part></tp:taxon-name></italic> has numerous setae, particularly adjacent to the anal point. The tergite IX of <italic><tp:taxon-name><tp:taxon-name-part taxon-name-part-type="genus" reg="Polypedilum">P.</tp:taxon-name-part> <tp:taxon-name-part taxon-name-part-type="species" reg="francisae">francisae</tp:taxon-name-part></tp:taxon-name></italic> sp. nov. and <italic><tp:taxon-name><tp:taxon-name-part taxon-name-part-type="genus" reg="Polypedilum">P.</tp:taxon-name-part> <tp:taxon-name-part taxon-name-part-type="species" reg="griseopunctatum">griseopunctatum</tp:taxon-name-part></tp:taxon-name></italic> have only a few setae with no long setae adjacent to the base of their anal point. The anal point of <italic><tp:taxon-name><tp:taxon-name-part taxon-name-part-type="genus" reg="Polypedilum">P.</tp:taxon-name-part> <tp:taxon-name-part taxon-name-part-type="species" reg="francisae">francisae</tp:taxon-name-part></tp:taxon-name></italic> sp. nov. is longer on average, 66 μm, and narrower, 23–24 μm at the base and 15–22 μm at the apex. <xref ref-type="bibr" rid="B36">Soponis and Simpson (1992)</xref> did not provide any measurements for the anal points of <italic><tp:taxon-name><tp:taxon-name-part taxon-name-part-type="genus" reg="Polypedilum">P.</tp:taxon-name-part> <tp:taxon-name-part taxon-name-part-type="species" reg="digitifer">digitifer</tp:taxon-name-part></tp:taxon-name></italic> and <italic><tp:taxon-name><tp:taxon-name-part taxon-name-part-type="genus" reg="Polypedilum">P.</tp:taxon-name-part> <tp:taxon-name-part taxon-name-part-type="species" reg="griseopunctatum">griseopunctatum</tp:taxon-name-part></tp:taxon-name></italic>. However, based on examination of the adult males of these species from Alabama, USA, both species have on average shorter (53–59, 56 μm &amp; 57 μm, respectively) and wider anal points (33–40, 37 &amp; 33 μm at base; 21–28, 23 &amp; 28 μm at apex, respectively). The apex of <italic><tp:taxon-name><tp:taxon-name-part taxon-name-part-type="genus" reg="Polypedilum">P.</tp:taxon-name-part> <tp:taxon-name-part taxon-name-part-type="species" reg="francisae">francisae</tp:taxon-name-part></tp:taxon-name></italic> sp. nov. anal point is conoid, whereas <italic><tp:taxon-name><tp:taxon-name-part taxon-name-part-type="genus" reg="Polypedilum">P.</tp:taxon-name-part> <tp:taxon-name-part taxon-name-part-type="species" reg="digitifer">digitifer</tp:taxon-name-part></tp:taxon-name></italic> and <italic><tp:taxon-name><tp:taxon-name-part taxon-name-part-type="genus" reg="Polypedilum">P.</tp:taxon-name-part> <tp:taxon-name-part taxon-name-part-type="species" reg="griseopunctatum">griseopunctatum</tp:taxon-name-part></tp:taxon-name></italic> are crescent-shaped. <italic><tp:taxon-name><tp:taxon-name-part taxon-name-part-type="genus" reg="Polypedilum">P.</tp:taxon-name-part> <tp:taxon-name-part taxon-name-part-type="species" reg="griseopunctatum">griseopunctatum</tp:taxon-name-part></tp:taxon-name></italic> anal point is setose with numerous minute lateral setae, whereas those of <italic><tp:taxon-name><tp:taxon-name-part taxon-name-part-type="genus" reg="Polypedilum">P.</tp:taxon-name-part> <tp:taxon-name-part taxon-name-part-type="species" reg="digitifer">digitifer</tp:taxon-name-part></tp:taxon-name></italic> and <italic><tp:taxon-name><tp:taxon-name-part taxon-name-part-type="genus" reg="Polypedilum">P.</tp:taxon-name-part> <tp:taxon-name-part taxon-name-part-type="species" reg="francisae">francisae</tp:taxon-name-part></tp:taxon-name></italic> sp. nov. are bare (Fig. <xref ref-type="fig" rid="F8">8A–C</xref>). The superior volsella of the new species has a branch of long, basolateral, spine-like setae, which is only present basally on <italic><tp:taxon-name><tp:taxon-name-part taxon-name-part-type="genus" reg="Polypedilum">P.</tp:taxon-name-part> <tp:taxon-name-part taxon-name-part-type="species" reg="griseopunctatum">griseopunctatum</tp:taxon-name-part></tp:taxon-name></italic> superior volsella. However, species differ in the shape and size of their superior volsella (Fig. <xref ref-type="fig" rid="F8">8A–C</xref>). <italic><tp:taxon-name><tp:taxon-name-part taxon-name-part-type="genus" reg="Polypedilum">P.</tp:taxon-name-part> <tp:taxon-name-part taxon-name-part-type="species" reg="griseopunctatum">griseopunctatum</tp:taxon-name-part></tp:taxon-name></italic> superior volsella is 70–74 μm long; whereas those of <italic><tp:taxon-name><tp:taxon-name-part taxon-name-part-type="genus" reg="Polypedilum">P.</tp:taxon-name-part> <tp:taxon-name-part taxon-name-part-type="species" reg="digitifer">digitifer</tp:taxon-name-part></tp:taxon-name></italic> and <italic><tp:taxon-name><tp:taxon-name-part taxon-name-part-type="genus" reg="Polypedilum">P.</tp:taxon-name-part> <tp:taxon-name-part taxon-name-part-type="species" reg="francisae">francisae</tp:taxon-name-part></tp:taxon-name></italic> sp. nov. are 47–65 μm and 68 μm long, respectively. <italic><tp:taxon-name><tp:taxon-name-part taxon-name-part-type="genus" reg="Polypedilum">Polypedilum</tp:taxon-name-part> <tp:taxon-name-part taxon-name-part-type="species" reg="digitifer">digitifer</tp:taxon-name-part></tp:taxon-name></italic> wing has no markings, whereas <italic><tp:taxon-name><tp:taxon-name-part taxon-name-part-type="genus" reg="Polypedilum">P.</tp:taxon-name-part> <tp:taxon-name-part taxon-name-part-type="species" reg="francisae">francisae</tp:taxon-name-part></tp:taxon-name></italic> sp. nov. and <italic><tp:taxon-name><tp:taxon-name-part taxon-name-part-type="genus" reg="Polypedilum">P.</tp:taxon-name-part> <tp:taxon-name-part taxon-name-part-type="species" reg="griseopunctatum">griseopunctatum</tp:taxon-name-part></tp:taxon-name></italic> have markings, albeit those of <italic><tp:taxon-name><tp:taxon-name-part taxon-name-part-type="genus" reg="Polypedilum">P.</tp:taxon-name-part> <tp:taxon-name-part taxon-name-part-type="species" reg="griseopunctatum">griseopunctatum</tp:taxon-name-part></tp:taxon-name></italic> are more prominent (Figs <xref ref-type="fig" rid="F7">7B</xref>, <xref ref-type="fig" rid="F8">8D</xref>, <xref ref-type="fig" rid="F8">8E</xref>). The fore tibia scales of <italic><tp:taxon-name><tp:taxon-name-part taxon-name-part-type="genus" reg="Polypedilum">P.</tp:taxon-name-part> <tp:taxon-name-part taxon-name-part-type="species" reg="digitifer">digitifer</tp:taxon-name-part></tp:taxon-name></italic> and <italic><tp:taxon-name><tp:taxon-name-part taxon-name-part-type="genus" reg="Polypedilum">P.</tp:taxon-name-part> <tp:taxon-name-part taxon-name-part-type="species" reg="francisae">francisae</tp:taxon-name-part></tp:taxon-name></italic> sp. nov. are wider with short spinous apex, whereas <italic><tp:taxon-name><tp:taxon-name-part taxon-name-part-type="genus" reg="Polypedilum">P.</tp:taxon-name-part> <tp:taxon-name-part taxon-name-part-type="species" reg="griseopunctatum">griseopunctatum</tp:taxon-name-part></tp:taxon-name></italic> fore tibia scale is narrower and has a long spinous apex (Figs <xref ref-type="fig" rid="F7">7C</xref>, <xref ref-type="fig" rid="F8">8F</xref>, <xref ref-type="fig" rid="F8">8G</xref>). Among the Neotropical species, the apex of the anal point of the new species resembles those of <tp:taxon-name><tp:taxon-name-part taxon-name-part-type="genus" reg="Polypedilum">Polypedilum</tp:taxon-name-part> (<tp:taxon-name-part taxon-name-part-type="subgenus" reg="Tripodura">Tripodura</tp:taxon-name-part>) <tp:taxon-name-part taxon-name-part-type="species" reg="epomis">epomis</tp:taxon-name-part></tp:taxon-name> Sublette &amp; Sasa, 1994, <tp:taxon-name><tp:taxon-name-part taxon-name-part-type="genus" reg="Polypedilum">Polypedilum</tp:taxon-name-part> (<tp:taxon-name-part taxon-name-part-type="subgenus" reg="Tripodura">Tripodura</tp:taxon-name-part>) <tp:taxon-name-part taxon-name-part-type="species" reg="luteopedis">luteopedis</tp:taxon-name-part></tp:taxon-name> Sublette &amp; Sasa, 1994, <tp:taxon-name><tp:taxon-name-part taxon-name-part-type="genus" reg="Polypedilum">Polypedilum</tp:taxon-name-part> (<tp:taxon-name-part taxon-name-part-type="subgenus" reg="Tripodura">Tripodura</tp:taxon-name-part>) <tp:taxon-name-part taxon-name-part-type="species" reg="titicacae">titicacae</tp:taxon-name-part></tp:taxon-name> Roback &amp; Coffman, 1983, <tp:taxon-name><tp:taxon-name-part taxon-name-part-type="genus" reg="Polypedilum">Polypedilum</tp:taxon-name-part> (<tp:taxon-name-part taxon-name-part-type="subgenus" reg="Tripodura">Tripodura</tp:taxon-name-part>) <tp:taxon-name-part taxon-name-part-type="species" reg="bacalar">bacalar</tp:taxon-name-part></tp:taxon-name> Vinogradova, 2008, and <tp:taxon-name><tp:taxon-name-part taxon-name-part-type="genus" reg="Polypedilum">Polypedilum</tp:taxon-name-part> (<tp:taxon-name-part taxon-name-part-type="subgenus" reg="Tripodura">Tripodura</tp:taxon-name-part>) <tp:taxon-name-part taxon-name-part-type="species" reg="scharfi">scharfi</tp:taxon-name-part></tp:taxon-name> Vinogradova, 2008. However, the latter species lack a basal notch on their anal points. Furthermore, their posterior tergite IX lateral projections are much shorter compared to the new species. Among the Neotropical species, <italic><tp:taxon-name><tp:taxon-name-part taxon-name-part-type="genus" reg="Polypedilum">P.</tp:taxon-name-part> <tp:taxon-name-part taxon-name-part-type="species" reg="titicacae">titicacae</tp:taxon-name-part></tp:taxon-name></italic> and <tp:taxon-name><tp:taxon-name-part taxon-name-part-type="genus" reg="Polypedilum">Polypedilum</tp:taxon-name-part> (<tp:taxon-name-part taxon-name-part-type="subgenus" reg="Tripodura">Tripodura</tp:taxon-name-part>) <tp:taxon-name-part taxon-name-part-type="species" reg="umayo">umayo</tp:taxon-name-part></tp:taxon-name> Roback &amp; Coffman, 1983 have superior volsella with spine-like setae. However, the latter species, superior volsellae, differ in shape and size from the new species.</p><fig id="F8" position="float" orientation="portrait"><object-id xmlns:xlink="http://www.w3.org/1999/xlink" content-type="doi" xlink:type="simple">10.3897/zookeys.1270.178431.figure8</object-id><object-id xmlns:xlink="http://www.w3.org/1999/xlink" content-type="arpha" xlink:type="simple">0426B84F-2A97-5251-9018-5CAE10D687C2</object-id><label>Figure 8.</label><caption><p><italic><tp:taxon-name><tp:taxon-name-part taxon-name-part-type="genus" reg="Polypedilum">Polypedilum</tp:taxon-name-part></tp:taxon-name></italic> Kieffer, 1912 adult males. <bold>A</bold>. <tp:taxon-name><tp:taxon-name-part taxon-name-part-type="genus" reg="Polypedilum">Polypedilum</tp:taxon-name-part> (<tp:taxon-name-part taxon-name-part-type="subgenus" reg="Tripodura">Tripodura</tp:taxon-name-part>) <tp:taxon-name-part taxon-name-part-type="species" reg="francisae">francisae</tp:taxon-name-part></tp:taxon-name> sp. nov.; <bold>B, D, F</bold>. <tp:taxon-name><tp:taxon-name-part taxon-name-part-type="genus" reg="Polypedilum">Polypedilum</tp:taxon-name-part> (<tp:taxon-name-part taxon-name-part-type="subgenus" reg="Tripodura">Tripodura</tp:taxon-name-part>) <tp:taxon-name-part taxon-name-part-type="species" reg="digitifer">digitifer</tp:taxon-name-part></tp:taxon-name> Townes, 1945; <bold>C, E, G</bold>. <tp:taxon-name><tp:taxon-name-part taxon-name-part-type="genus" reg="Polypedilum">Polypedilum</tp:taxon-name-part> (<tp:taxon-name-part taxon-name-part-type="subgenus" reg="Tripodura">Tripodura</tp:taxon-name-part>) <tp:taxon-name-part taxon-name-part-type="species" reg="griseopunctatum">griseopunctatum</tp:taxon-name-part></tp:taxon-name> (Malloch, 1915); <bold>A–G</bold>. Hypopygium, blue arrows indicate the superior volsella brush; <bold>D, E</bold>. Wing; <bold>F, G</bold>. Fore tibia scale. Scale bars: 50 µm.</p></caption><graphic xmlns:xlink="http://www.w3.org/1999/xlink" xlink:href="zookeys-1270-223_article-178431__-g008.jpg" id="oo_1548668.jpg" position="float" orientation="portrait" xlink:type="simple"><uri content-type="original_file" xlink:type="simple">https://binary.pensoft.net/fig/1548668</uri></graphic></fig><p>Based on Bidawid and Fittkau’s (1995) categorizations of the morphological characters of the Neotropical <italic><tp:taxon-name><tp:taxon-name-part taxon-name-part-type="genus" reg="Polypedilum">Polypedilum</tp:taxon-name-part></tp:taxon-name></italic>, the new species is characterized as in Table <xref ref-type="table" rid="T6">6</xref>.</p><table-wrap id="T6" position="float" orientation="portrait"><label>Table 6.</label><caption><p>Morphological characters for <tp:taxon-name><tp:taxon-name-part taxon-name-part-type="genus" reg="Polypedilum">Polypedilum</tp:taxon-name-part> (<tp:taxon-name-part taxon-name-part-type="subgenus" reg="Tripodura">Tripodura</tp:taxon-name-part>) <tp:taxon-name-part taxon-name-part-type="species" reg="francisae">francisae</tp:taxon-name-part></tp:taxon-name> sp. nov. based on <xref ref-type="bibr" rid="B10">Bidawid and Fittkau (1995)</xref>.</p></caption><table><tbody><tr><th rowspan="1" colspan="1">Morphological character</th><th rowspan="1" colspan="1">Type</th></tr><tr><td rowspan="1" colspan="1">Mid and hind leg tibia spur and comb</td><td rowspan="1" colspan="1">Type A</td></tr><tr><td rowspan="1" colspan="1">Fore tibia scale</td><td rowspan="1" colspan="1">Type B</td></tr><tr><td rowspan="1" colspan="1">Median tergite band</td><td rowspan="1" colspan="1">Type F</td></tr><tr><td rowspan="1" colspan="1">Superior volsella</td><td rowspan="1" colspan="1">Type B<sub>1</sub></td></tr><tr><td rowspan="1" colspan="1">Inferior volsella</td><td rowspan="1" colspan="1">Type D</td></tr><tr><td rowspan="1" colspan="1">Gonostylus</td><td rowspan="1" colspan="1">Type B</td></tr></tbody></table></table-wrap><p>The genus is under revision for the Neotropical realm. The faunistic records, descriptions, and major studies on the Neotropical species of <italic><tp:taxon-name><tp:taxon-name-part taxon-name-part-type="genus" reg="Polypedilum">Polypedilum</tp:taxon-name-part></tp:taxon-name></italic> can be found in the works of <xref ref-type="bibr" rid="B5">Armitage et al. (2025)</xref>, <xref ref-type="bibr" rid="B6">Ballesteros et al. (2022)</xref>, <xref ref-type="bibr" rid="B7">Baranov et al. (2020)</xref>, <xref ref-type="bibr" rid="B9">Bello-González et al. (2024)</xref>, <xref ref-type="bibr" rid="B18">da Silva et al. (2023)</xref>, <xref ref-type="bibr" rid="B30">Pinho and da Silva (2020)</xref>, <xref ref-type="bibr" rid="B31">Pinho et al. (2015)</xref>, <xref ref-type="bibr" rid="B10">Bidawid and Fittkau (1995)</xref>, <xref ref-type="bibr" rid="B11">Bidawid-Kafka (1996)</xref>, <xref ref-type="bibr" rid="B20">Fuentes and Donato (2014)</xref>, <xref ref-type="bibr" rid="B27">Mendes et al. (2011)</xref>, <xref ref-type="bibr" rid="B33">Roback and Coffman (1983)</xref>, <xref ref-type="bibr" rid="B35">Shimabukuro et al. (2019)</xref>, <xref ref-type="bibr" rid="B38">Sublette and Sasa (1994)</xref>, and <xref ref-type="bibr" rid="B39">Vinogradova (2008)</xref>.</p></tp:treatment-sec><ref-list><ref id="B36"><mixed-citation xmlns:xlink="http://www.w3.org/1999/xlink" xlink:type="simple">Soponis AR, Simpson KW (1992) <italic><tp:taxon-name><tp:taxon-name-part taxon-name-part-type="genus">Polypedilum</tp:taxon-name-part> <tp:taxon-name-part taxon-name-part-type="species">digitifer</tp:taxon-name-part></tp:taxon-name></italic> Townes and <italic><tp:taxon-name><tp:taxon-name-part taxon-name-part-type="genus">Polypedilum</tp:taxon-name-part> <tp:taxon-name-part taxon-name-part-type="species">griseopunctatum</tp:taxon-name-part></tp:taxon-name></italic> (Malloch) (<tp:taxon-name><tp:taxon-name-part taxon-name-part-type="order">Diptera</tp:taxon-name-part></tp:taxon-name>, <tp:taxon-name><tp:taxon-name-part taxon-name-part-type="family">Chironomidae</tp:taxon-name-part></tp:taxon-name>): Redescription of adult males with a description and separation of the immature stages. Netherlands Journal of Aquatic Ecology 26(2–4): 203–213. <ext-link xlink:href="10.1007/BF02255243" ext-link-type="doi" xlink:type="simple">https://doi.org/10.1007/BF02255243</ext-link></mixed-citation></ref><ref id="B10"><mixed-citation xmlns:xlink="http://www.w3.org/1999/xlink" xlink:type="simple">Bidawid N, Fittkau EJ (1995) Zur kenntnis der neotropischen arten der gattung <italic><tp:taxon-name><tp:taxon-name-part taxon-name-part-type="genus">Polypedilum</tp:taxon-name-part></tp:taxon-name></italic> Kieffer, 1912. Teil I. (<tp:taxon-name><tp:taxon-name-part taxon-name-part-type="order">Diptera</tp:taxon-name-part></tp:taxon-name>, <tp:taxon-name><tp:taxon-name-part taxon-name-part-type="family">Chironomidae</tp:taxon-name-part></tp:taxon-name>). Entomofauna 16(11): 465–536.</mixed-citation></ref><ref id="B5"><mixed-citation xmlns:xlink="http://www.w3.org/1999/xlink" xlink:type="simple">Armitage BJ, Andersen T, Gilka W, Castillo Sánches K, Ríos González TA, Aguirre EYP (2025) The <tp:taxon-name><tp:taxon-name-part taxon-name-part-type="order">Diptera</tp:taxon-name-part></tp:taxon-name> of Panama. II. A first benchmark for the family <tp:taxon-name><tp:taxon-name-part taxon-name-part-type="family">Chironomidae</tp:taxon-name-part></tp:taxon-name>. Zootaxa 5613(2): 201–240. <ext-link xlink:href="10.11646/zootaxa.5613.2.1" ext-link-type="doi" xlink:type="simple">https://doi.org/10.11646/zootaxa.5613.2.1</ext-link></mixed-citation></ref><ref id="B6"><mixed-citation xmlns:xlink="http://www.w3.org/1999/xlink" xlink:type="simple">Ballesteros I, Bravo-Castro M, Villamarín-Cortez S, Jijón G, Prat N, Ríos-Touma B, Villamarín C (2022) Genetic Variability of <italic><tp:taxon-name><tp:taxon-name-part taxon-name-part-type="genus">Polypedilum</tp:taxon-name-part></tp:taxon-name></italic> (<tp:taxon-name><tp:taxon-name-part taxon-name-part-type="order">Diptera</tp:taxon-name-part></tp:taxon-name>: <tp:taxon-name><tp:taxon-name-part taxon-name-part-type="family">Chironomidae</tp:taxon-name-part></tp:taxon-name>) from Southwest Ecuador. Insects 13(4): 382. <ext-link xlink:href="10.3390/insects13040382" ext-link-type="doi" xlink:type="simple">https://doi.org/10.3390/insects13040382</ext-link></mixed-citation></ref><ref id="B7"><mixed-citation xmlns:xlink="http://www.w3.org/1999/xlink" xlink:type="simple">Baranov V, Pinho LC, Roszkowska M, Kaczmarek Ł (2020) New records of <italic><tp:taxon-name><tp:taxon-name-part taxon-name-part-type="genus">Polypedilum</tp:taxon-name-part></tp:taxon-name></italic> Kieffer, 1912 from Ecuador, with description of a new species. Spixiana 43(1): 127–136.</mixed-citation></ref><ref id="B9"><mixed-citation xmlns:xlink="http://www.w3.org/1999/xlink" xlink:type="simple">Bello-González OC, Andersen T, Mercado-Silva N (2024) A revised, annotated checklist of Mexican non-biting midges (<tp:taxon-name><tp:taxon-name-part taxon-name-part-type="order">Diptera</tp:taxon-name-part></tp:taxon-name>, <tp:taxon-name><tp:taxon-name-part taxon-name-part-type="family">Chironomidae</tp:taxon-name-part></tp:taxon-name>). ZooKeys 1191: 237–286. <ext-link xlink:href="10.3897/zookeys.1191.117223" ext-link-type="doi" xlink:type="simple">https://doi.org/10.3897/zookeys.1191.117223</ext-link></mixed-citation></ref><ref id="B18"><mixed-citation xmlns:xlink="http://www.w3.org/1999/xlink" xlink:type="simple">da Silva FL, Pinho LC, Stur E, Nihei SS, Ekrem T (2023) DNA barcodes provide insights into the diversity and biogeography of the non‐biting midge <italic><tp:taxon-name><tp:taxon-name-part taxon-name-part-type="genus">Polypedilum</tp:taxon-name-part></tp:taxon-name></italic> (<tp:taxon-name><tp:taxon-name-part taxon-name-part-type="order">Diptera</tp:taxon-name-part></tp:taxon-name>, <tp:taxon-name><tp:taxon-name-part taxon-name-part-type="family">Chironomidae</tp:taxon-name-part></tp:taxon-name>) in South America. Ecology and Evolution 13(10): e10602. <ext-link xlink:href="10.1002/ece3.10602" ext-link-type="doi" xlink:type="simple">https://doi.org/10.1002/ece3.10602</ext-link></mixed-citation></ref><ref id="B30"><mixed-citation xmlns:xlink="http://www.w3.org/1999/xlink" xlink:type="simple">Pinho LC, da Silva FL (2020) Description of two new species of <tp:taxon-name><tp:taxon-name-part taxon-name-part-type="genus">Polypedilum</tp:taxon-name-part> (<tp:taxon-name-part taxon-name-part-type="subgenus">Asheum</tp:taxon-name-part>)</tp:taxon-name> and immature stages of <tp:taxon-name><tp:taxon-name-part taxon-name-part-type="genus">Polypedilum</tp:taxon-name-part></tp:taxon-name> (<tp:taxon-name><tp:taxon-name-part taxon-name-part-type="genus">A.</tp:taxon-name-part>) <tp:taxon-name-part taxon-name-part-type="species">curticaudatum</tp:taxon-name-part></tp:taxon-name> (<tp:taxon-name><tp:taxon-name-part taxon-name-part-type="order">Diptera</tp:taxon-name-part></tp:taxon-name>: <tp:taxon-name><tp:taxon-name-part taxon-name-part-type="family">Chironomidae</tp:taxon-name-part></tp:taxon-name>). Zootaxa 4759(2): 179–190. <ext-link xlink:href="10.11646/zootaxa.4759.2.2" ext-link-type="doi" xlink:type="simple">https://doi.org/10.11646/zootaxa.4759.2.2</ext-link></mixed-citation></ref><ref id="B31"><mixed-citation xmlns:xlink="http://www.w3.org/1999/xlink" xlink:type="simple">Pinho LC, Fusari LM, Lamas CJE (2015) Three new species of <italic><tp:taxon-name><tp:taxon-name-part taxon-name-part-type="genus">Polypedilum</tp:taxon-name-part></tp:taxon-name></italic> Kieffer (<tp:taxon-name><tp:taxon-name-part taxon-name-part-type="order">Diptera</tp:taxon-name-part></tp:taxon-name>: <tp:taxon-name><tp:taxon-name-part taxon-name-part-type="family">Chironomidae</tp:taxon-name-part></tp:taxon-name>) from the Neotropical region. Zootaxa 3947(4): 563–572. <ext-link xlink:href="10.11646/zootaxa.3947.4.7" ext-link-type="doi" xlink:type="simple">https://doi.org/10.11646/zootaxa.3947.4.7</ext-link></mixed-citation></ref><ref id="B11"><mixed-citation xmlns:xlink="http://www.w3.org/1999/xlink" xlink:type="simple">Bidawid-Kafka N (1996) Zur Kenntnis der neotropischen Arten der Gattung <italic><tp:taxon-name><tp:taxon-name-part taxon-name-part-type="genus">Polypedilum</tp:taxon-name-part></tp:taxon-name></italic> Kieffer, 1912. Teil II. (<tp:taxon-name><tp:taxon-name-part taxon-name-part-type="order">Diptera</tp:taxon-name-part></tp:taxon-name>, <tp:taxon-name><tp:taxon-name-part taxon-name-part-type="family">Chironomidae</tp:taxon-name-part></tp:taxon-name>). Entomofauna 17 (11): 165, 240.</mixed-citation></ref><ref id="B20"><mixed-citation xmlns:xlink="http://www.w3.org/1999/xlink" xlink:type="simple">Fuentes MC, Donato M (2014) Estatus taxonómico de <tp:taxon-name><tp:taxon-name-part taxon-name-part-type="genus">Polypedilum</tp:taxon-name-part></tp:taxon-name> quinquesetosum (Edwards, 1931) (<tp:taxon-name><tp:taxon-name-part taxon-name-part-type="order">Diptera</tp:taxon-name-part></tp:taxon-name>, <tp:taxon-name><tp:taxon-name-part taxon-name-part-type="family">Chironomidae</tp:taxon-name-part></tp:taxon-name>). Revista de la Sociedad Entomológica Argentina 73(3–4): 139–144.</mixed-citation></ref><ref id="B27"><mixed-citation xmlns:xlink="http://www.w3.org/1999/xlink" xlink:type="simple">Mendes HF, Andersen T, Jocque M (2011) A new species of <italic><tp:taxon-name><tp:taxon-name-part taxon-name-part-type="genus">Polypedilum</tp:taxon-name-part></tp:taxon-name></italic> Kieffer from bromeliads in Parque Nacional Cusuco, Honduras (<tp:taxon-name><tp:taxon-name-part taxon-name-part-type="family">Chironomidae</tp:taxon-name-part></tp:taxon-name>: <tp:taxon-name><tp:taxon-name-part taxon-name-part-type="subfamily">Chironominae</tp:taxon-name-part></tp:taxon-name>). Zootaxa 3062(1): 46–54. <ext-link xlink:href="10.11646/zootaxa3062.1.5" ext-link-type="doi" xlink:type="simple">https://doi.org/10.11646/zootaxa3062.1.5</ext-link></mixed-citation></ref><ref id="B33"><mixed-citation xmlns:xlink="http://www.w3.org/1999/xlink" xlink:type="simple">Roback SS, Coffman WP (1983) Results of the Catherwood Bolivian-Peruvian Altiplano Expedition Part II. Aquatic <tp:taxon-name><tp:taxon-name-part taxon-name-part-type="order">Diptera</tp:taxon-name-part></tp:taxon-name> including Montane <tp:taxon-name><tp:taxon-name-part taxon-name-part-type="subfamily">Diamesinae</tp:taxon-name-part></tp:taxon-name> and <tp:taxon-name><tp:taxon-name-part taxon-name-part-type="subfamily">Orthocladiinae</tp:taxon-name-part></tp:taxon-name> (<tp:taxon-name><tp:taxon-name-part taxon-name-part-type="family">Chironomidae</tp:taxon-name-part></tp:taxon-name>) from Venezuela. Proceedings. Academy of Natural Sciences of Philadelphia 135: 9–79.</mixed-citation></ref><ref id="B35"><mixed-citation xmlns:xlink="http://www.w3.org/1999/xlink" xlink:type="simple">Shimabukuro EM, Trivinho-Strixino S, Lamas CJE (2019) New <italic><tp:taxon-name><tp:taxon-name-part taxon-name-part-type="genus">Polypedilum</tp:taxon-name-part></tp:taxon-name></italic> Kieffer (<tp:taxon-name><tp:taxon-name-part taxon-name-part-type="order">Diptera</tp:taxon-name-part></tp:taxon-name>: <tp:taxon-name><tp:taxon-name-part taxon-name-part-type="family">Chironomidae</tp:taxon-name-part></tp:taxon-name>) from mountains of the Atlantic Forest, Brazil. Zootaxa 4612(4): 518–532. <ext-link xlink:href="10.11646/zootaxa.4612.4.4" ext-link-type="doi" xlink:type="simple">https://doi.org/10.11646/zootaxa.4612.4.4</ext-link></mixed-citation></ref><ref id="B38"><mixed-citation xmlns:xlink="http://www.w3.org/1999/xlink" xlink:type="simple">Sublette JE, Sasa M (1994) <tp:taxon-name><tp:taxon-name-part taxon-name-part-type="family">Chironomidae</tp:taxon-name-part></tp:taxon-name> collected in Onchocerciasis endemic areas of Guatemala (<tp:taxon-name><tp:taxon-name-part taxon-name-part-type="subclass">Insecta</tp:taxon-name-part></tp:taxon-name>, <tp:taxon-name><tp:taxon-name-part taxon-name-part-type="order">Diptera</tp:taxon-name-part></tp:taxon-name>). Spixiana (Supplement 20): 1–60.</mixed-citation></ref><ref id="B39"><mixed-citation xmlns:xlink="http://www.w3.org/1999/xlink" xlink:type="simple">Vinogradova EM (2008) Six new species of <italic><tp:taxon-name><tp:taxon-name-part taxon-name-part-type="genus">Polypedilum</tp:taxon-name-part></tp:taxon-name></italic> Kieffer, 1912, from the Yucatán peninsula. Spixiana 31(2): 277–288.</mixed-citation></ref></ref-list></tp:taxon-treatment>
